# Supplementary material for: N′-[(E)-(3-Phenyl-1H-pyrazol-4-yl)methyl­idene]naphtho­[2,1-b]furan-2-carbohydrazide monohydrate
Source: Acta Crystallogr Sect E Struct Rep Online. 2011 Nov 30;67(Pt 12):o3471–2. doi: 10.1107/S1600536811050239 (PMC3239098; doi:10.1107/S1600536811050239)
Supplement: Supplementary file 2 [file e-67-o3471-Isup2.hkl]

# 
# h,k,l, Fc-squared, Fo-squared, sigma(Fo-squared) and status flag 
# 
data_I
_shelx_title ' nhz_01 in P2(1)/c (100K)' 
_shelx_refln_list_code          4 
_shelx_F_calc_maximum      208.04 
_exptl_crystal_F_000       832.00 
_reflns_d_resolution_high  0.7095 
 
loop_ 
 _symmetry_equiv_pos_as_xyz 
 'x, y, z' 
 '-x, y+1/2, -z+1/2' 
 '-x, -y, -z' 
 'x, -y-1/2, z-1/2' 
 
_cell_length_a     7.1383 
_cell_length_b     9.3928 
_cell_length_c    28.4200 
_cell_angle_alpha  90.000 
_cell_angle_beta   96.864 
_cell_angle_gamma  90.000 
 
_shelx_F_squared_multiplier     1.000 
 
loop_ 
 _refln_index_h 
 _refln_index_k 
 _refln_index_l 
 _refln_F_squared_calc 
 _refln_F_squared_meas 
 _refln_F_squared_sigma 
 _refln_observed_status 
   1   0   0    12420.38    12073.31    156.40 o 
   2   0   0     3681.65     3983.03     60.57 o 
   3   0   0       58.00       65.79      5.29 o 
   4   0   0      304.73      321.49     11.52 o 
   5   0   0     1214.65     1317.81     24.03 o 
   6   0   0      150.43      198.68     18.72 o 
   7   0   0     1449.97     1470.95     64.08 o 
   8   0   0       21.43       11.41     10.39 o 
   9   0   0       19.92       34.07     20.62 o 
   1   1   0    13668.34    12572.55    122.53 o 
   2   1   0      331.08      315.62      5.14 o 
   3   1   0      762.50      758.77     10.07 o 
   4   1   0       30.34       46.33      3.54 o 
   5   1   0      118.39      115.73      5.52 o 
   6   1   0       24.65       40.05      6.23 o 
   7   1   0       57.90       48.28      8.46 o 
   8   1   0       44.25       40.08      9.63 o 
   9   1   0       12.66        9.45     10.54 o 
   0   2   0     4257.60     3702.79     46.17 o 
   1   2   0      202.75      176.46      7.25 o 
   2   2   0      348.83      344.86      6.90 o 
   3   2   0      543.92      656.35     10.34 o 
   4   2   0      138.34      146.77      5.94 o 
   5   2   0       42.93       51.22      7.15 o 
   6   2   0       78.61       84.22      8.98 o 
   7   2   0        1.33        3.33      6.17 o 
   8   2   0      282.58      228.10     20.63 o 
   9   2   0       73.43       69.28     14.68 o 
   1   3   0       36.24       32.78      3.90 o 
   2   3   0      228.02      258.69      7.16 o 
   3   3   0        2.58        2.98      2.02 o 
   4   3   0       23.74       26.21      3.05 o 
   5   3   0       66.45       47.28      5.39 o 
   6   3   0        0.96        3.06      5.05 o 
   7   3   0       17.27       -0.49      5.98 o 
   8   3   0      188.25      177.67     24.01 o 
   9   3   0       35.47       32.38     11.85 o 
   0   4   0      854.40      815.38     18.47 o 
   1   4   0       10.06       10.20      3.39 o 
   2   4   0     2198.51     2114.44     27.99 o 
   3   4   0      336.47      379.05      8.24 o 
   4   4   0       29.11       25.63      3.97 o 
   5   4   0     1396.08     1382.61     26.26 o 
   6   4   0        6.69        4.74      5.85 o 
   7   4   0       15.73        8.42      7.06 o 
   8   4   0      131.90      177.28     39.29 o 
   9   4   0        0.15       13.13     16.49 o 
   1   5   0       19.32       10.34      4.24 o 
   2   5   0      146.03      170.91     11.55 o 
   3   5   0       20.60       24.79      4.48 o 
   4   5   0      102.67       76.10     12.19 o 
   5   5   0        1.28        7.01      5.05 o 
   6   5   0      211.00      192.97     14.91 o 
   7   5   0      170.55      157.65     17.77 o 
   8   5   0        3.46       -2.07     12.14 o 
   9   5   0       23.18       -1.04     13.52 o 
   0   6   0      695.95      655.79     19.44 o 
   1   6   0      151.00      184.38     13.14 o 
   2   6   0      622.28      635.92     24.90 o 
   3   6   0      846.28      873.66     19.17 o 
   4   6   0      433.79      435.33     23.65 o 
   5   6   0      368.06      395.93     18.49 o 
   6   6   0      497.33      469.80     23.49 o 
   7   6   0       16.11        3.25      9.14 o 
   8   6   0        8.82       11.49     11.04 o 
   1   7   0      118.02      109.79      9.74 o 
   2   7   0       71.36       91.96      8.50 o 
   3   7   0        3.92       11.84      6.55 o 
   4   7   0     1822.96     1784.70     38.25 o 
   5   7   0      631.66      631.24     25.37 o 
   6   7   0       25.90       29.39     10.54 o 
   7   7   0        0.22       16.25     11.75 o 
   8   7   0       52.79       75.83     26.17 o 
   0   8   0      187.17      191.67     15.17 o 
   1   8   0      244.42      244.17     16.60 o 
   2   8   0       30.94       36.90      7.03 o 
   3   8   0      283.27      286.69     18.62 o 
   4   8   0        0.81       -2.06      6.87 o 
   5   8   0      715.30      765.63     26.85 o 
   6   8   0       11.88       18.38     11.74 o 
   7   8   0       48.19       14.85     21.54 o 
   1   9   0       46.88       42.62      7.82 o 
   2   9   0       22.58       12.16     10.53 o 
   3   9   0        0.89        7.01      7.36 o 
   4   9   0       10.04       22.42      8.62 o 
   5   9   0        7.11       19.62      9.70 o 
   6   9   0        9.19       16.50     10.63 o 
   7   9   0       54.57       45.89     16.98 o 
   0  10   0     2476.25     2480.70     70.09 o 
   1  10   0       96.90       86.26     14.70 o 
   2  10   0        8.00        8.59      7.97 o 
   3  10   0        1.10        4.97      8.13 o 
   4  10   0       86.36       74.18     13.22 o 
   5  10   0      122.41      113.97     25.41 o 
   6  10   0       41.49       31.55     13.77 o 
   1  11   0      306.69      285.28     20.96 o 
   2  11   0      221.76      233.60     19.57 o 
   3  11   0        0.49      -10.82     12.71 o 
   4  11   0       19.42       -6.09      9.86 o 
   5  11   0        7.94       -2.84     11.40 o 
   0  12   0       69.54       47.88     17.03 o 
   1  12   0       15.90       18.54     12.96 o 
   2  12   0      158.57      147.89     21.74 o 
   3  12   0       17.39       20.29     14.16 o 
   4  12   0      109.46      132.21     17.60 o 
   1  13   0      139.57      139.32     23.13 o 
  -9   1   1        9.88       10.92     10.29 o 
  -8   1   1       36.79       25.17      9.76 o 
  -7   1   1       63.76       79.22     10.01 o 
  -6   1   1      270.20      290.43     12.96 o 
  -5   1   1      809.93      847.05     12.51 o 
  -4   1   1      615.56      779.45     10.91 o 
  -3   1   1      588.12      621.91      8.58 o 
  -2   1   1       47.98       46.97      2.58 o 
  -1   1   1     1597.04     1526.98     23.12 o 
   0   1   1     2214.71     2012.66     24.07 o 
   1   1   1      198.88      190.82      6.08 o 
   2   1   1      335.98      302.21      4.82 o 
   3   1   1     1983.89     2252.27     23.50 o 
   4   1   1      846.59     1018.80     15.01 o 
   5   1   1      412.53      454.22      9.23 o 
   6   1   1      371.42      415.77     14.14 o 
   7   1   1      177.64      155.94     13.05 o 
   8   1   1       79.03       74.49     11.08 o 
   9   1   1      108.94      105.12     32.15 o 
  -9   2   1        0.02       -8.90      9.04 o 
  -8   2   1        2.62        2.55      8.00 o 
  -7   2   1        0.23       10.49      8.84 o 
  -6   2   1       12.22        4.03      4.24 o 
  -5   2   1        5.13       13.14      4.00 o 
  -4   2   1      870.92      948.34     14.43 o 
  -3   2   1       23.63       38.42      3.92 o 
  -2   2   1     3381.36     3090.48     28.66 o 
  -1   2   1      734.57      757.79     11.62 o 
   0   2   1      640.62      576.65      8.71 o 
   1   2   1       55.32       56.50      4.07 o 
   2   2   1      120.18      127.62      4.08 o 
   3   2   1     3464.49     3693.45     32.51 o 
   4   2   1      628.61      628.86     10.67 o 
   5   2   1       93.07       85.69      6.95 o 
   6   2   1      503.27      535.38     28.13 o 
   7   2   1      127.82       90.13     15.06 o 
   8   2   1      139.07      145.10     17.58 o 
   9   2   1       46.88       37.17     12.54 o 
  -9   3   1        0.62        2.73      9.71 o 
  -8   3   1       10.39       -2.90     10.11 o 
  -7   3   1      422.34      453.64     44.48 o 
  -6   3   1     1217.14     1152.53     27.44 o 
  -5   3   1      406.43      367.15     11.13 o 
  -4   3   1      105.99       78.47      4.66 o 
  -3   3   1       42.24       37.55      3.21 o 
  -2   3   1      801.50      778.21     11.24 o 
  -1   3   1      144.15      130.16      6.13 o 
   0   3   1      997.81      918.87     12.58 o 
   1   3   1     2310.04     2213.82     26.25 o 
   2   3   1     1161.73     1068.46     14.80 o 
   3   3   1      662.57      711.93     10.54 o 
   4   3   1       64.38       79.04      5.69 o 
   5   3   1      479.62      451.28     11.99 o 
   6   3   1     1088.99      995.88     24.78 o 
   7   3   1        0.05       -3.32      6.42 o 
   8   3   1      312.86      364.58     41.86 o 
   9   3   1       32.74       37.63     12.79 o 
  -9   4   1       25.27       16.68     11.89 o 
  -8   4   1      123.37      140.82     21.77 o 
  -7   4   1       35.53       49.58     10.43 o 
  -6   4   1      500.49      486.39     21.76 o 
  -5   4   1      193.48      234.53     12.70 o 
  -4   4   1      548.85      560.02     10.86 o 
  -3   4   1      204.06      228.89      6.82 o 
  -2   4   1     1477.95     1515.00     25.41 o 
  -1   4   1       46.08       33.62      4.28 o 
   0   4   1      100.27      114.25      5.75 o 
   1   4   1     1338.40     1301.15     19.83 o 
   2   4   1     1385.39     1315.83     20.29 o 
   3   4   1      543.24      547.68     15.50 o 
   4   4   1       20.00       13.90      3.65 o 
   5   4   1      395.24      368.35     11.83 o 
   6   4   1      982.19      955.80     36.30 o 
   7   4   1      195.93      189.87     18.24 o 
   8   4   1       38.83       32.39     13.86 o 
   9   4   1      138.63      131.02     18.83 o 
  -9   5   1        0.79        5.72     13.84 o 
  -8   5   1        0.55        0.44      9.56 o 
  -7   5   1      233.53      204.73     19.63 o 
  -6   5   1      384.46      354.89     19.01 o 
  -5   5   1      563.04      538.55     17.40 o 
  -4   5   1      727.94      724.04     21.77 o 
  -3   5   1        1.55        6.46      2.46 o 
  -2   5   1     1093.99     1062.41     19.60 o 
  -1   5   1      158.15      162.62     16.82 o 
   0   5   1       60.28       64.06      5.83 o 
   1   5   1     1155.11     1167.92     20.72 o 
   2   5   1     2904.22     2862.41     39.65 o 
   3   5   1     1166.13     1204.95     28.05 o 
   4   5   1       18.63       12.83      5.29 o 
   5   5   1       12.82        7.84      5.57 o 
   6   5   1       77.86       92.41     16.18 o 
   7   5   1      205.83      173.38     18.27 o 
   8   5   1        0.47        1.80     11.53 o 
   9   5   1        5.96       -3.93     14.32 o 
  -8   6   1        2.04       -2.62      9.24 o 
  -7   6   1       43.16       13.46     10.12 o 
  -6   6   1       97.81      100.51     13.98 o 
  -5   6   1       80.48       89.72     11.03 o 
  -4   6   1      106.10      113.40     11.37 o 
  -3   6   1      284.07      338.51     15.57 o 
  -2   6   1        0.47       12.00      6.74 o 
  -1   6   1       54.64       91.06     15.55 o 
   0   6   1       85.78      126.21      7.50 o 
   1   6   1     1558.87     1682.14     27.16 o 
   2   6   1       88.94      103.58      9.51 o 
   3   6   1      119.83      147.52     13.02 o 
   4   6   1       25.43       17.57      8.67 o 
   5   6   1      235.99      252.57     16.36 o 
   6   6   1       50.39       45.65      9.42 o 
   7   6   1       40.42       30.46     11.01 o 
   8   6   1        2.89        3.52     10.20 o 
  -8   7   1        6.21       14.07     13.72 o 
  -7   7   1       33.86       22.61     14.76 o 
  -6   7   1        1.26       -0.51      7.53 o 
  -5   7   1      165.63      150.39     15.93 o 
  -4   7   1        1.96       29.55      8.55 o 
  -3   7   1        4.70       10.60      4.52 o 
  -2   7   1       29.41       51.42     10.99 o 
  -1   7   1      421.35      428.10     18.36 o 
   0   7   1      141.57      127.49      8.40 o 
   1   7   1      268.85      263.87     13.79 o 
   2   7   1      806.28      839.67     20.13 o 
   3   7   1      350.08      354.41     18.50 o 
   4   7   1        2.96        7.55      6.73 o 
   5   7   1       98.92       83.38     11.58 o 
   6   7   1       12.34       18.42      9.56 o 
   7   7   1       21.70       27.02     12.96 o 
   8   7   1      221.84      229.55     28.99 o 
  -7   8   1       82.56      100.88     20.88 o 
  -6   8   1        0.68       -3.48      8.88 o 
  -5   8   1       19.62       25.93     13.79 o 
  -4   8   1      460.44      525.43     23.57 o 
  -3   8   1      555.52      477.33     20.35 o 
  -2   8   1      375.28      370.93     15.67 o 
  -1   8   1        1.29        9.18      5.45 o 
   0   8   1       12.79       25.86      5.58 o 
   1   8   1       21.67       13.22      7.02 o 
   2   8   1      657.44      684.81     32.06 o 
   3   8   1     1005.43      990.56     28.51 o 
   4   8   1      211.72      214.56     17.23 o 
   5   8   1        0.48        6.80      7.26 o 
   6   8   1      112.59      101.65     15.90 o 
   7   8   1       35.27       49.43     16.11 o 
  -7   9   1       11.43        0.02     20.71 o 
  -6   9   1        5.00        2.69     10.27 o 
  -5   9   1        2.44        6.99      8.09 o 
  -4   9   1        9.61       -0.74      9.12 o 
  -3   9   1        8.61        7.03      7.90 o 
  -2   9   1       17.38       18.44      6.23 o 
  -1   9   1     1096.29     1037.14     25.37 o 
   0   9   1      100.07      103.76      8.84 o 
   1   9   1       17.31       23.96      7.62 o 
   2   9   1        6.88        5.34      5.46 o 
   3   9   1        1.02        4.45      7.07 o 
   4   9   1      229.47      196.52     17.26 o 
   5   9   1        3.31        1.63      8.26 o 
   6   9   1       29.93       15.40     10.85 o 
   7   9   1       97.37      156.59     25.94 o 
  -6  10   1      103.45      104.41     18.44 o 
  -5  10   1       29.97       21.40     10.36 o 
  -4  10   1      146.08      141.95     19.93 o 
  -3  10   1      119.10      113.64     14.26 o 
  -2  10   1        2.12        5.98      6.74 o 
  -1  10   1      222.13      233.93     15.94 o 
   0  10   1      361.74      336.27     21.25 o 
   1  10   1      563.66      544.19     19.59 o 
   2  10   1      254.91      272.56     28.73 o 
   3  10   1        2.40       12.82      8.86 o 
   4  10   1        0.02        1.53      9.04 o 
   5  10   1       95.05       77.19     15.99 o 
   6  10   1       63.95       68.38     15.58 o 
  -5  11   1       34.29        6.64     15.55 o 
  -4  11   1       22.60       10.85     10.50 o 
  -3  11   1       73.98       77.10     13.72 o 
  -2  11   1       54.86       55.51     12.54 o 
  -1  11   1        2.45        7.49      8.51 o 
   0  11   1      235.28      219.34     18.33 o 
   1  11   1      183.44      203.94     18.20 o 
   2  11   1      374.11      416.92     30.35 o 
   3  11   1      172.28      195.71     18.79 o 
   4  11   1      120.53      106.74     15.15 o 
   5  11   1       38.12        8.97     12.28 o 
  -4  12   1       51.43       60.67     14.01 o 
  -3  12   1      150.02      156.51     22.33 o 
  -2  12   1      305.17      329.83     41.25 o 
  -1  12   1       61.34       55.39     12.11 o 
   0  12   1        8.55       12.32      8.75 o 
   1  12   1        0.38        4.76     11.41 o 
   2  12   1        3.36        0.40     12.63 o 
   3  12   1      231.26      257.51     27.20 o 
   4  12   1       26.90       16.41     11.60 o 
  -1  13   1        4.64       -2.33     10.95 o 
   0  13   1       19.26        7.80      9.98 o 
   1  13   1       76.27      123.08     24.71 o 
 -10   0   2        1.38        0.33     21.28 o 
  -9   0   2        0.34       16.26     17.91 o 
  -8   0   2      292.47      306.75     37.71 o 
  -7   0   2     1746.76     1737.15     51.49 o 
  -6   0   2      155.68      144.77     12.38 o 
  -5   0   2      163.60      205.29     10.28 o 
  -4   0   2     5389.91     6233.47     70.00 o 
  -3   0   2      406.27      421.09     11.64 o 
  -2   0   2     4704.50     4970.96     60.15 o 
  -1   0   2    14549.55    14064.38    183.60 o 
   0   0   2       16.92       -0.59      0.59 o 
   1   0   2      377.31      352.84      8.64 o 
   2   0   2     1199.48     1303.22     23.85 o 
   3   0   2     2047.61     2284.22     32.40 o 
   4   0   2      133.35      137.27      6.86 o 
   5   0   2      308.07      310.52     11.09 o 
   6   0   2        0.56        3.64      6.65 o 
   7   0   2       58.39       61.55     13.17 o 
   8   0   2       51.24       16.48     11.09 o 
   9   0   2       93.55       97.32     31.42 o 
 -10   1   2       33.08       18.79     15.31 o 
  -9   1   2       86.44       85.04     15.64 o 
  -8   1   2       34.71       19.55      9.50 o 
  -7   1   2        0.59        0.90      5.64 o 
  -6   1   2      931.50      932.07     18.52 o 
  -5   1   2       83.53       82.37      5.67 o 
  -4   1   2        7.79       14.96      2.56 o 
  -3   1   2      623.48      665.24      9.14 o 
  -2   1   2      518.57      564.21      7.26 o 
  -1   1   2      321.79      318.38      6.70 o 
   0   1   2      231.31      223.39      5.00 o 
   1   1   2      203.34      193.00      7.88 o 
   2   1   2     6005.32     6084.65     62.63 o 
   3   1   2        0.84        1.59      1.60 o 
   4   1   2     3110.73     3315.49     33.67 o 
   5   1   2       10.76       15.42      3.14 o 
   6   1   2      540.25      518.25     15.71 o 
   7   1   2       97.86       99.92     11.66 o 
   8   1   2       12.78       23.39      8.40 o 
   9   1   2      104.69       99.81     18.16 o 
  -9   2   2       83.30      110.50     16.80 o 
  -8   2   2       34.55       35.24     13.72 o 
  -7   2   2      330.17      298.27     20.67 o 
  -6   2   2        9.09       10.58      4.45 o 
  -5   2   2      141.55      164.02      7.26 o 
  -4   2   2      344.84      314.96      8.71 o 
  -3   2   2       58.47       63.58      4.01 o 
  -2   2   2      386.34      407.62      7.29 o 
  -1   2   2     6881.30     6334.95     59.60 o 
   0   2   2     2719.42     2604.51     26.28 o 
   1   2   2       20.32       36.36      2.80 o 
   2   2   2      372.77      369.63      7.70 o 
   3   2   2      452.96      440.48      9.30 o 
   4   2   2      863.81      874.66     14.63 o 
   5   2   2       88.23       82.98      6.82 o 
   6   2   2        1.23        1.58      5.19 o 
   7   2   2       35.21       19.69      8.28 o 
   8   2   2       37.24       34.71     10.38 o 
   9   2   2        4.98        9.19     10.05 o 
  -9   3   2       12.27        8.29     10.34 o 
  -8   3   2        3.86        2.01     10.11 o 
  -7   3   2      154.96      140.67     15.48 o 
  -6   3   2      505.19      508.57     18.44 o 
  -5   3   2      502.82      491.61     13.77 o 
  -4   3   2       20.07       34.63      4.98 o 
  -3   3   2      672.16      657.12     10.43 o 
  -2   3   2      272.35      296.43      6.40 o 
  -1   3   2      179.60      135.40      6.50 o 
   0   3   2       78.28       69.27      4.37 o 
   1   3   2      204.84      178.14      7.09 o 
   2   3   2       43.09       34.38      3.28 o 
   3   3   2      379.99      417.20      9.68 o 
   4   3   2      215.26      251.76      8.57 o 
   5   3   2      290.44      272.40     10.16 o 
   6   3   2        4.52        2.58      4.80 o 
   7   3   2      421.39      390.50     22.85 o 
   8   3   2        1.57       -6.13      9.43 o 
   9   3   2        8.15        5.70     10.35 o 
  -9   4   2        0.36       -3.31     10.11 o 
  -8   4   2      191.27      196.15     25.26 o 
  -7   4   2       41.93       33.78     10.16 o 
  -6   4   2      356.59      345.52     17.01 o 
  -5   4   2      363.48      351.16     14.25 o 
  -4   4   2      429.49      431.36      9.40 o 
  -3   4   2      771.97      808.44     12.81 o 
  -2   4   2      117.43       98.84      6.58 o 
  -1   4   2       30.28       10.05      3.68 o 
   0   4   2      107.72       91.18      5.21 o 
   1   4   2      658.38      601.63     17.23 o 
   2   4   2      236.87      231.63      8.39 o 
   3   4   2     1698.18     1917.73     21.35 o 
   4   4   2     1677.50     1672.51     23.79 o 
   5   4   2      176.24      173.68      9.45 o 
   6   4   2     1737.55     1750.31     62.75 o 
   7   4   2       95.15       97.90     16.18 o 
   8   4   2      214.30      230.64     27.52 o 
   9   4   2       10.49       11.09     11.24 o 
  -9   5   2       14.18       13.96     15.32 o 
  -8   5   2      110.40      124.62     35.14 o 
  -7   5   2       21.75       15.25      9.52 o 
  -6   5   2       58.14       71.81     10.17 o 
  -5   5   2      272.73      258.45     14.04 o 
  -4   5   2       71.73       95.07     17.31 o 
  -3   5   2      321.83      312.79      7.94 o 
  -2   5   2       40.32       55.93     10.08 o 
  -1   5   2      297.46      306.35      9.22 o 
   0   5   2     3327.26     3322.08     35.49 o 
   1   5   2       64.98       90.96      6.66 o 
   2   5   2       43.43       44.94      8.38 o 
   3   5   2        9.42        8.79      3.67 o 
   4   5   2      278.11      256.14     10.23 o 
   5   5   2      377.81      362.02     14.98 o 
   6   5   2      415.29      467.23     36.16 o 
   7   5   2       14.16       -0.33      9.86 o 
   8   5   2       18.34       28.32     13.65 o 
   9   5   2       54.96       81.63     22.10 o 
  -8   6   2       59.56       52.52     14.26 o 
  -7   6   2       26.12       33.52     10.95 o 
  -6   6   2      349.34      358.56     31.53 o 
  -5   6   2      324.40      350.17     18.93 o 
  -4   6   2      227.81      223.59     15.39 o 
  -3   6   2      239.65      248.16     11.73 o 
  -2   6   2      217.46      226.25     11.15 o 
  -1   6   2      680.79      752.93     14.81 o 
   0   6   2       90.05      113.82      8.15 o 
   1   6   2      200.12      228.04     17.94 o 
   2   6   2       15.24       14.80      4.21 o 
   3   6   2      650.73      635.49     20.38 o 
   4   6   2      268.98      276.20     16.36 o 
   5   6   2      325.21      350.21     18.22 o 
   6   6   2        0.02        3.99     12.86 o 
   7   6   2       45.80       56.38     12.83 o 
   8   6   2       16.01       15.48     11.71 o 
  -8   7   2      211.20      249.73     31.47 o 
  -7   7   2       49.91       37.42     14.82 o 
  -6   7   2      261.99      238.94     24.45 o 
  -5   7   2      557.34      539.75     23.77 o 
  -4   7   2      459.74      497.59     31.08 o 
  -3   7   2       25.57       35.28      8.45 o 
  -2   7   2      523.88      507.62     15.95 o 
  -1   7   2        0.91        0.07      4.27 o 
   0   7   2      125.39      123.47      8.35 o 
   1   7   2        1.35        0.61      4.40 o 
   2   7   2        4.49        9.09      5.49 o 
   3   7   2      302.23      299.82     17.71 o 
   4   7   2      941.61      993.09     46.19 o 
   5   7   2      693.57      728.24     30.04 o 
   6   7   2        2.44       -0.22      8.08 o 
   7   7   2        0.11        4.75     11.04 o 
   8   7   2      163.27      222.92     61.22 o 
  -7   8   2       78.15       40.83     15.54 o 
  -6   8   2      460.23      502.92     31.82 o 
  -5   8   2       23.80       24.03      8.60 o 
  -4   8   2        1.16        6.56      7.72 o 
  -3   8   2       52.31       50.77      9.90 o 
  -2   8   2      310.06      338.85     23.35 o 
  -1   8   2       16.10       15.74      5.95 o 
   0   8   2      244.48      225.04     11.41 o 
   1   8   2       55.95       48.53      7.36 o 
   2   8   2       45.33       69.39     15.69 o 
   3   8   2      294.23      311.73     19.09 o 
   4   8   2       21.84       13.18      7.44 o 
   5   8   2      106.72      101.61     15.01 o 
   6   8   2       22.14       21.31     10.59 o 
   7   8   2       52.24       34.34     15.11 o 
  -7   9   2       33.17       67.58     19.18 o 
  -6   9   2        5.61        3.43     17.70 o 
  -5   9   2      259.19      267.24     20.35 o 
  -4   9   2      187.07      197.54     17.31 o 
  -3   9   2        2.92        6.83      7.69 o 
  -2   9   2       60.68       75.90     12.44 o 
  -1   9   2       14.77       29.79      7.12 o 
   0   9   2      123.87      121.50     12.83 o 
   1   9   2       34.13       22.35     11.65 o 
   2   9   2      168.92      207.58     17.23 o 
   3   9   2      214.85      209.60     16.93 o 
   4   9   2        0.53      -10.21     10.21 o 
   5   9   2      248.33      251.91     22.86 o 
   6   9   2       42.17       38.19     12.92 o 
   7   9   2       19.23       55.30     24.85 o 
  -6  10   2        0.00        5.56     11.03 o 
  -5  10   2       27.08       50.58     11.87 o 
  -4  10   2       17.49       13.89      9.70 o 
  -3  10   2       51.12       36.70     10.50 o 
  -2  10   2      141.35      142.75     12.58 o 
  -1  10   2      547.98      601.24     21.23 o 
   0  10   2       93.91       87.98     12.31 o 
   1  10   2       61.35       60.26     10.85 o 
   2  10   2        3.81       -5.76      7.46 o 
   3  10   2      206.59      234.22     22.41 o 
   4  10   2       99.24      110.49     14.56 o 
   5  10   2       45.65       39.38     18.28 o 
   6  10   2       64.47       78.15     16.89 o 
  -5  11   2        3.70       19.78     13.71 o 
  -4  11   2       24.26       15.26     10.90 o 
  -3  11   2        6.11       11.24      9.43 o 
  -2  11   2        7.56       10.04      8.55 o 
  -1  11   2       23.54       25.83      8.99 o 
   0  11   2        0.04       11.42      8.40 o 
   1  11   2      103.48      112.38     14.31 o 
   2  11   2      109.14      129.31     19.16 o 
   3  11   2        9.18        5.35      9.64 o 
   4  11   2        9.97        5.69      9.73 o 
   5  11   2       38.30       36.57     13.96 o 
  -4  12   2        6.34       -7.42     10.83 o 
  -3  12   2       49.94       50.10     12.95 o 
  -2  12   2        2.24        2.05     12.12 o 
  -1  12   2       46.37       28.30     11.20 o 
   0  12   2       69.53       63.61     12.95 o 
   1  12   2      327.98      364.82     35.31 o 
   2  12   2      173.18      183.55     28.09 o 
   3  12   2      106.28       97.30     24.61 o 
   4  12   2       43.66       60.28     13.75 o 
  -1  13   2        6.66       11.97     12.02 o 
   0  13   2      190.95      187.39     19.43 o 
   1  13   2       50.45       59.50     16.86 o 
 -10   1   3       60.95       54.46     30.40 o 
  -9   1   3       17.37       21.96     10.90 o 
  -8   1   3      172.77      228.60     20.22 o 
  -7   1   3      244.52      238.11     15.99 o 
  -6   1   3      201.57      218.22      9.74 o 
  -5   1   3      253.63      252.14      7.42 o 
  -4   1   3     3271.14     3513.48     30.98 o 
  -3   1   3      934.70     1031.78     12.16 o 
  -2   1   3      461.43      469.13      6.75 o 
  -1   1   3     4230.66     4084.62     43.94 o 
   0   1   3      421.11      310.79      7.55 o 
   1   1   3      135.31      127.49      9.87 o 
   2   1   3      616.15      642.27     12.25 o 
   3   1   3       26.51       30.36      2.74 o 
   4   1   3      467.41      549.85     10.18 o 
   5   1   3       54.48       55.35      6.55 o 
   6   1   3     3298.66     3069.35     79.51 o 
   7   1   3       79.63       60.42      9.24 o 
   8   1   3      307.38      305.92     21.77 o 
   9   1   3       32.47       34.53     11.90 o 
  -9   2   3        2.36       -8.16      8.16 o 
  -8   2   3      179.93      197.09     20.89 o 
  -7   2   3       86.42       73.76     11.24 o 
  -6   2   3      750.99      793.33     18.79 o 
  -5   2   3      300.32      332.46      9.42 o 
  -4   2   3      161.94      202.42      7.09 o 
  -3   2   3     1181.64     1218.03     15.84 o 
  -2   2   3     1064.60     1001.17     12.41 o 
  -1   2   3     7330.47     6631.75    183.10 o 
   0   2   3     7499.78     7294.43     59.80 o 
   1   2   3      422.76      404.45      9.73 o 
   2   2   3     2762.62     2795.02     27.82 o 
   3   2   3      421.61      487.31     12.06 o 
   4   2   3      630.70      665.54     12.43 o 
   5   2   3      292.94      331.89     11.47 o 
   6   2   3       53.66       51.66      7.39 o 
   7   2   3       12.80       13.45      7.48 o 
   8   2   3        6.78        9.55      8.24 o 
   9   2   3        6.10       13.22     10.57 o 
  -9   3   3       41.17       23.95     11.81 o 
  -8   3   3        3.33        0.65     10.51 o 
  -7   3   3      518.11      523.40     32.95 o 
  -6   3   3     1100.15     1045.29     26.28 o 
  -5   3   3       30.07       27.36      4.85 o 
  -4   3   3       69.08       64.70      5.37 o 
  -3   3   3      500.30      548.46      9.89 o 
  -2   3   3     6454.73     6205.62     84.04 o 
  -1   3   3     2129.57     1918.42     21.91 o 
   0   3   3       39.17       44.11      5.03 o 
   1   3   3      330.07      290.35      8.10 o 
   2   3   3      188.40      206.35      5.96 o 
   3   3   3      282.48      338.25     12.42 o 
   4   3   3     1043.91     1108.14     17.69 o 
   5   3   3      700.47      634.40     17.66 o 
   6   3   3       34.20       48.60      7.84 o 
   7   3   3        0.13       -0.79      8.63 o 
   8   3   3        2.08        0.35     10.63 o 
   9   3   3      279.63      344.42     28.11 o 
  -9   4   3        0.38       12.08     15.58 o 
  -8   4   3       30.00       10.71     12.42 o 
  -7   4   3        6.28        0.40      7.80 o 
  -6   4   3        3.50       10.09      5.61 o 
  -5   4   3       52.40       48.89      6.78 o 
  -4   4   3       49.02       56.12      4.35 o 
  -3   4   3      238.91      241.71      9.56 o 
  -2   4   3      239.96      245.14      8.94 o 
  -1   4   3      150.75      171.91     10.04 o 
   0   4   3     2970.64     2882.85     38.23 o 
   1   4   3       57.06       65.65      5.41 o 
   2   4   3       64.26       73.73      9.48 o 
   3   4   3      173.41      204.88      6.36 o 
   4   4   3      282.88      294.69     10.15 o 
   5   4   3      472.79      479.39     14.36 o 
   6   4   3        7.74        8.59      7.10 o 
   7   4   3        2.85       -0.56      7.01 o 
   8   4   3       23.42       22.28     13.42 o 
   9   4   3       31.90       52.31     14.37 o 
  -9   5   3       85.68       55.57     19.30 o 
  -8   5   3      226.08      225.37     22.35 o 
  -7   5   3       88.75       87.19     14.15 o 
  -6   5   3      842.56      838.33     22.65 o 
  -5   5   3        3.92        8.29      5.48 o 
  -4   5   3     1319.82     1343.68     23.85 o 
  -3   5   3       48.47       37.34      5.88 o 
  -2   5   3      274.10      245.90     13.81 o 
  -1   5   3       76.90       77.87      5.34 o 
   0   5   3        1.65        8.67      5.77 o 
   1   5   3     1469.30     1507.51     23.58 o 
   2   5   3     2123.91     2047.94     28.93 o 
   3   5   3      282.06      260.35      9.59 o 
   4   5   3       25.98       25.34      4.39 o 
   5   5   3      755.10      719.61     25.03 o 
   6   5   3     1004.47      975.84     32.88 o 
   7   5   3       13.04       26.52      9.91 o 
   8   5   3        7.07        9.66     12.56 o 
   9   5   3       26.17       11.28     15.14 o 
  -8   6   3        2.07       10.98     10.75 o 
  -7   6   3      139.63      105.41     18.39 o 
  -6   6   3       68.96       68.59     12.22 o 
  -5   6   3       11.84       14.39      7.29 o 
  -4   6   3        1.04       21.16     11.56 o 
  -3   6   3       95.23      130.10      9.40 o 
  -2   6   3       17.15       33.51      5.36 o 
  -1   6   3       18.29       33.15      6.50 o 
   0   6   3     1417.95     1479.92     22.04 o 
   1   6   3      346.71      353.04     12.05 o 
   2   6   3      753.53      718.19     16.93 o 
   3   6   3      149.00      138.58     17.19 o 
   4   6   3       79.03       77.88      9.77 o 
   5   6   3      224.98      212.01     17.77 o 
   6   6   3      241.17      258.78     21.56 o 
   7   6   3        0.32       -7.52      7.52 o 
   8   6   3       13.47       15.79     14.63 o 
  -8   7   3       67.32       61.84     18.35 o 
  -7   7   3       55.92       27.83     13.66 o 
  -6   7   3       11.70       21.21      9.58 o 
  -5   7   3       34.72       51.85     13.44 o 
  -4   7   3      559.08      621.41     22.64 o 
  -3   7   3      367.91      353.07     14.93 o 
  -2   7   3     1291.94     1340.24     28.23 o 
  -1   7   3       22.79       15.09      4.16 o 
   0   7   3      551.00      531.31     13.76 o 
   1   7   3       92.56       95.64      8.18 o 
   2   7   3       40.04       49.80      9.54 o 
   3   7   3     1420.73     1314.63     31.02 o 
   4   7   3      254.97      269.72     17.36 o 
   5   7   3     1013.27      940.28     49.17 o 
   6   7   3        2.88        4.90     10.04 o 
   7   7   3       37.21       31.19     13.96 o 
   8   7   3       25.58       48.57     18.24 o 
  -8   8   3       88.32       47.85     22.40 o 
  -7   8   3        8.82       11.11     12.12 o 
  -6   8   3       27.40        6.63     10.48 o 
  -5   8   3       53.84       53.24     11.37 o 
  -4   8   3      352.89      307.63     20.29 o 
  -3   8   3      280.81      320.56     19.11 o 
  -2   8   3       98.70      128.62     17.16 o 
  -1   8   3        3.77       -5.00      5.00 o 
   0   8   3       64.10       64.77      7.96 o 
   1   8   3        2.77        7.63      6.37 o 
   2   8   3       22.29       36.14      6.70 o 
   3   8   3      644.06      693.57     24.09 o 
   4   8   3       50.43       54.29     10.27 o 
   5   8   3      236.26      227.90     20.99 o 
   6   8   3        3.02       -8.51      8.51 o 
   7   8   3        3.03        0.65     11.23 o 
  -7   9   3        7.56        7.63     14.15 o 
  -6   9   3        3.46        6.47     10.68 o 
  -5   9   3     1137.61     1200.39     41.46 o 
  -4   9   3      323.98      353.49     22.72 o 
  -3   9   3      114.07      142.77     14.66 o 
  -2   9   3      508.73      532.40     21.12 o 
  -1   9   3      374.14      344.98     16.90 o 
   0   9   3      235.82      208.41     16.05 o 
   1   9   3      144.27      133.03     11.01 o 
   2   9   3       16.31       17.13      8.43 o 
   3   9   3       21.10       13.96      8.69 o 
   4   9   3      215.19      194.97     18.09 o 
   5   9   3      245.87      283.85     32.78 o 
   6   9   3        2.39        7.58     11.42 o 
   7   9   3      140.55      182.38     33.37 o 
  -6  10   3       23.37       30.41     12.79 o 
  -5  10   3       66.08       76.91     14.84 o 
  -4  10   3       12.10       18.28      9.30 o 
  -3  10   3        9.43       14.64     13.73 o 
  -2  10   3      149.26      149.73     14.77 o 
  -1  10   3      573.79      580.74     20.41 o 
   0  10   3       10.69       12.78      8.51 o 
   1  10   3       89.92       82.44     13.06 o 
   2  10   3       29.94       33.04     14.24 o 
   3  10   3       48.60       39.82     10.99 o 
   4  10   3       11.51        4.97     10.73 o 
   5  10   3       35.24       26.60     12.68 o 
   6  10   3       31.67       15.29     13.83 o 
  -5  11   3       31.80       28.15     12.62 o 
  -4  11   3        7.75        0.00      9.46 o 
  -3  11   3        0.76       -8.14      8.14 o 
  -2  11   3       52.63       37.81     11.01 o 
  -1  11   3       24.44       29.33      9.93 o 
   0  11   3      558.11      562.34     24.46 o 
   1  11   3       24.20       14.41      8.42 o 
   2  11   3        5.06       21.86     12.01 o 
   3  11   3      200.84      229.67     19.97 o 
   4  11   3       26.35       14.23     12.36 o 
   5  11   3        0.22       -0.68     11.44 o 
  -4  12   3        0.11        3.86     11.13 o 
  -3  12   3       15.09       11.20     10.67 o 
  -2  12   3        1.58       14.18     12.78 o 
  -1  12   3       41.38       39.83     11.18 o 
   0  12   3       93.33       89.31     16.01 o 
   1  12   3       79.48       59.82     15.79 o 
   2  12   3        1.73        8.64     13.02 o 
   3  12   3        1.48        0.24     12.90 o 
   4  12   3       19.14       14.50     11.91 o 
  -1  13   3       38.63       26.79     17.15 o 
   0  13   3       17.39        1.88     11.91 o 
   1  13   3       29.93       31.92     15.67 o 
 -10   0   4      237.07      164.40     37.61 o 
  -9   0   4      174.09      217.73     37.67 o 
  -8   0   4      121.26      112.75     26.90 o 
  -7   0   4      372.66      456.12     25.71 o 
  -6   0   4      104.22      158.02      9.50 o 
  -5   0   4      478.28      507.59     17.68 o 
  -4   0   4      340.55      277.03     10.12 o 
  -3   0   4       52.37       83.45      5.92 o 
  -2   0   4       20.64       35.64      4.70 o 
  -1   0   4     5103.16     5139.11     52.19 o 
   0   0   4     1978.14     2038.32     43.93 o 
   1   0   4     6162.50     5556.00     76.04 o 
   2   0   4    11283.66    11054.14    148.26 o 
   3   0   4     1018.05     1113.76     28.69 o 
   4   0   4      141.95      139.38      8.73 o 
   5   0   4      569.27      625.70     18.72 o 
   6   0   4      364.02      394.81     23.10 o 
   7   0   4       20.32        8.29      8.62 o 
   8   0   4       31.86       33.67     12.87 o 
   9   0   4       12.83       -5.38     11.06 o 
 -10   1   4       16.86       14.26     15.33 o 
  -9   1   4       16.50        6.68      9.80 o 
  -8   1   4       25.80       32.30      9.91 o 
  -7   1   4      258.63      288.45     17.06 o 
  -6   1   4        8.94        6.69      3.24 o 
  -5   1   4      585.68      570.76     10.72 o 
  -4   1   4        3.19       -0.20      1.99 o 
  -3   1   4     1601.52     1681.26     17.06 o 
  -2   1   4     6858.46     6838.30     49.46 o 
  -1   1   4      375.60      372.91     12.36 o 
   0   1   4       20.18       24.98      2.34 o 
   1   1   4       50.75       71.82      3.62 o 
   2   1   4      472.33      486.65     10.70 o 
   3   1   4     3597.47     3822.03     35.55 o 
   4   1   4        2.77       12.05      2.20 o 
   5   1   4      597.70      548.82     16.01 o 
   6   1   4      380.60      437.92     21.83 o 
   7   1   4      488.00      522.10     20.30 o 
   8   1   4       22.80       27.50      8.80 o 
   9   1   4      102.19       85.22     15.39 o 
  -9   2   4       12.29        4.19      9.41 o 
  -8   2   4      131.13      117.96     15.35 o 
  -7   2   4       55.51       49.87     10.21 o 
  -6   2   4       40.70       38.20      6.45 o 
  -5   2   4      452.68      454.49     11.00 o 
  -4   2   4      567.74      622.40     11.84 o 
  -3   2   4     1032.08     1129.65     15.19 o 
  -2   2   4     1802.69     1808.07     18.99 o 
  -1   2   4       54.92       53.75      4.91 o 
   0   2   4     2482.29     2315.22     28.42 o 
   1   2   4     1120.79     1048.13     12.90 o 
   2   2   4      229.04      210.20      8.26 o 
   3   2   4       24.17       29.96      3.27 o 
   4   2   4      667.39      768.73     13.28 o 
   5   2   4       39.36       46.17      6.24 o 
   6   2   4      322.63      341.73     15.53 o 
   7   2   4        6.05       17.46      6.74 o 
   8   2   4       61.32       44.75     13.44 o 
   9   2   4       18.47       13.22     12.43 o 
  -9   3   4        8.35       -2.91      9.31 o 
  -8   3   4        1.73       -4.80      9.30 o 
  -7   3   4        0.49       -6.21      6.21 o 
  -6   3   4      392.41      372.54     16.72 o 
  -5   3   4      128.99      118.23      6.91 o 
  -4   3   4      875.97     1002.72     15.68 o 
  -3   3   4      469.71      527.17      9.51 o 
  -2   3   4      352.92      415.03     10.67 o 
  -1   3   4        0.42        3.25      1.93 o 
   0   3   4      928.35      903.77     14.18 o 
   1   3   4      648.04      596.20     12.59 o 
   2   3   4      270.86      262.33      6.49 o 
   3   3   4      427.91      486.45     10.48 o 
   4   3   4       53.91       49.88      4.82 o 
   5   3   4       69.26       68.54      7.12 o 
   6   3   4      262.19      231.13     14.48 o 
   7   3   4      124.18      122.44     35.68 o 
   8   3   4      245.15      248.56     22.59 o 
   9   3   4       30.22       32.55     12.78 o 
  -9   4   4        2.70        5.44      9.52 o 
  -8   4   4       40.94       11.72     11.86 o 
  -7   4   4       10.76       23.39     12.01 o 
  -6   4   4      127.69      148.92     13.93 o 
  -5   4   4       63.07       68.50      7.89 o 
  -4   4   4      490.85      471.93     12.16 o 
  -3   4   4      235.60      249.69     10.02 o 
  -2   4   4      153.09      222.56     11.58 o 
  -1   4   4     1872.84     1931.84     22.41 o 
   0   4   4     1582.46     1620.37     21.71 o 
   1   4   4      529.98      532.63     14.55 o 
   2   4   4      197.85      245.69      8.37 o 
   3   4   4      268.42      303.74      9.10 o 
   4   4   4       84.12       73.24      6.12 o 
   5   4   4       70.95       92.26      8.02 o 
   6   4   4       52.42       42.85      9.33 o 
   7   4   4        0.16        1.81      6.93 o 
   8   4   4       18.92       12.09     12.63 o 
   9   4   4       56.99       58.57     14.67 o 
  -9   5   4       66.86      107.95     23.27 o 
  -8   5   4       13.30       34.65     11.79 o 
  -7   5   4      197.98      158.94     17.63 o 
  -6   5   4      240.45      225.22     14.34 o 
  -5   5   4      226.42      193.89     12.77 o 
  -4   5   4      290.12      321.72     14.40 o 
  -3   5   4       30.65       31.48      5.31 o 
  -2   5   4      456.73      461.18     18.90 o 
  -1   5   4      571.96      593.65     11.94 o 
   0   5   4     1189.06     1270.42     20.02 o 
   1   5   4     1583.86     1489.31     23.52 o 
   2   5   4      716.47      809.30     17.30 o 
   3   5   4      476.81      484.59     12.15 o 
   4   5   4       27.59       30.22      4.78 o 
   5   5   4      141.15      137.33     12.75 o 
   6   5   4      476.80      366.91     24.20 o 
   7   5   4       21.43       34.33     10.05 o 
   8   5   4      112.84       86.58     19.92 o 
   9   5   4        5.17       -3.35     12.87 o 
  -8   6   4       17.36       15.65     11.57 o 
  -7   6   4       20.50       20.23     16.66 o 
  -6   6   4      930.72      920.94     28.11 o 
  -5   6   4       22.30       15.49      7.90 o 
  -4   6   4     2428.83     2363.73     43.78 o 
  -3   6   4      403.33      431.88     25.15 o 
  -2   6   4      954.50      933.07     20.35 o 
  -1   6   4      256.56      246.74      9.38 o 
   0   6   4      332.75      326.73     14.95 o 
   1   6   4        8.48       12.01      3.78 o 
   2   6   4       25.61       34.35      5.55 o 
   3   6   4      579.71      557.51     18.93 o 
   4   6   4       82.61       74.90      9.51 o 
   5   6   4      417.10      406.49     22.83 o 
   6   6   4      204.37      229.70     20.14 o 
   7   6   4       11.73       12.08     10.09 o 
   8   6   4      316.57      316.61     33.59 o 
  -8   7   4        0.25        0.99     13.49 o 
  -7   7   4       19.49       38.47     12.41 o 
  -6   7   4       44.04       68.48     19.33 o 
  -5   7   4      110.74      103.14     12.40 o 
  -4   7   4      223.01      228.94     16.55 o 
  -3   7   4       46.70       51.71      7.34 o 
  -2   7   4      412.95      460.98     18.23 o 
  -1   7   4      294.15      267.02     10.81 o 
   0   7   4      280.68      286.24     12.41 o 
   1   7   4       67.92       71.23      7.59 o 
   2   7   4      137.48      102.40      8.68 o 
   3   7   4      123.09      115.82     12.07 o 
   4   7   4       29.40       22.06      7.53 o 
   5   7   4        9.58       11.98      7.76 o 
   6   7   4        0.15       11.84     10.66 o 
   7   7   4       18.84       -4.80     10.60 o 
   8   7   4       40.37       40.36     17.66 o 
  -8   8   4        4.29        1.50     17.34 o 
  -7   8   4        5.70        9.77     11.08 o 
  -6   8   4      104.25      115.35     14.30 o 
  -5   8   4       66.70       54.43     10.86 o 
  -4   8   4      764.41      796.20     27.00 o 
  -3   8   4        5.37       -0.88      6.31 o 
  -2   8   4       44.27       30.72      7.66 o 
  -1   8   4      655.76      701.67     20.91 o 
   0   8   4       93.45       79.64      9.38 o 
   1   8   4        3.35        3.08      5.12 o 
   2   8   4       21.00        4.96      6.73 o 
   3   8   4        2.93        1.12      6.71 o 
   4   8   4        1.76       11.08      7.51 o 
   5   8   4      258.89      263.08     22.19 o 
   6   8   4       32.77       17.21     14.65 o 
   7   8   4       11.27       -2.34     13.23 o 
  -7   9   4       30.42       35.60     12.86 o 
  -6   9   4       65.03       50.61     14.15 o 
  -5   9   4      402.08      377.45     24.02 o 
  -4   9   4        7.36       18.82     12.91 o 
  -3   9   4      420.72      397.98     22.44 o 
  -2   9   4       93.68       96.88     25.21 o 
  -1   9   4      113.86      100.78     10.48 o 
   0   9   4      120.39      101.78     12.29 o 
   1   9   4      298.28      344.22     18.83 o 
   2   9   4      275.01      288.72     18.86 o 
   3   9   4      266.20      268.57     18.77 o 
   4   9   4        7.56        2.46      8.63 o 
   5   9   4       11.12       -3.39     14.37 o 
   6   9   4       15.21        9.20     12.45 o 
   7   9   4       68.75       91.62     40.48 o 
  -6  10   4       93.13       84.20     17.37 o 
  -5  10   4        0.21        6.65      9.93 o 
  -4  10   4      200.30      193.00     18.54 o 
  -3  10   4      109.29      109.45     14.43 o 
  -2  10   4       33.48       35.59      8.34 o 
  -1  10   4      217.38      247.64     16.20 o 
   0  10   4       45.23       16.63     13.94 o 
   1  10   4       53.48       42.93      9.73 o 
   2  10   4      126.06      111.76     13.81 o 
   3  10   4       37.73       37.01     10.39 o 
   4  10   4       57.13       69.52     12.38 o 
   5  10   4       28.25       27.71     12.93 o 
   6  10   4       49.41       59.49     19.31 o 
  -5  11   4       46.30       33.40     12.63 o 
  -4  11   4        0.75        0.80      9.62 o 
  -3  11   4      146.11      120.24     15.66 o 
  -2  11   4       36.72       24.36      9.95 o 
  -1  11   4       84.89       59.27     23.13 o 
   0  11   4      102.02      102.37     14.29 o 
   1  11   4       60.86       46.56     23.47 o 
   2  11   4       75.58       84.46     17.02 o 
   3  11   4        5.77       -3.54      8.89 o 
   4  11   4        4.16        1.86     10.10 o 
   5  11   4       18.45        9.31     12.53 o 
  -4  12   4       58.64       49.98     14.23 o 
  -3  12   4       15.79       17.79     11.36 o 
  -2  12   4      172.07      174.42     22.62 o 
  -1  12   4      163.01      161.27     17.24 o 
   0  12   4      231.48      211.23     19.23 o 
   1  12   4      338.22      337.65     56.03 o 
   2  12   4       30.29       34.93     14.95 o 
   3  12   4       21.06       27.09     15.91 o 
  -1  13   4      285.73      334.58     29.60 o 
   0  13   4       23.29       16.22     12.54 o 
   1  13   4        0.87       -6.25     13.21 o 
 -10   1   5        2.96       -0.18     12.64 o 
  -9   1   5      184.21      156.40     18.56 o 
  -8   1   5       67.58       39.43     11.39 o 
  -7   1   5      197.30      231.15     20.42 o 
  -6   1   5      340.23      312.86      8.98 o 
  -5   1   5      240.66      303.92      8.68 o 
  -4   1   5       57.45       61.07      4.56 o 
  -3   1   5       17.76        8.57      2.06 o 
  -2   1   5     2725.75     2691.37     26.73 o 
  -1   1   5    20918.27    19743.12    211.78 o 
   0   1   5     4213.25     4232.18     67.97 o 
   1   1   5     3098.47     3049.61     32.82 o 
   2   1   5     1247.78     1283.25     24.16 o 
   3   1   5     1264.49     1261.40     15.31 o 
   4   1   5       53.55       59.76      3.75 o 
   5   1   5       11.13        3.73      3.65 o 
   6   1   5        0.44       -0.37      4.30 o 
   7   1   5       34.28       29.02      7.59 o 
   8   1   5        9.85        2.12      6.65 o 
   9   1   5        4.64       -2.00      9.80 o 
  -9   2   5       44.32       44.00     12.83 o 
  -8   2   5        0.57        2.01      8.20 o 
  -7   2   5        6.20        6.56      6.30 o 
  -6   2   5       27.41       16.76      5.59 o 
  -5   2   5      225.96      249.43      8.88 o 
  -4   2   5       48.08       55.61      4.55 o 
  -3   2   5      147.33      148.00      5.70 o 
  -2   2   5     2305.88     2260.37     26.71 o 
  -1   2   5     1422.11     1374.92     16.27 o 
   0   2   5    33605.23    31973.68    276.39 o 
   1   2   5      538.02      535.43      8.78 o 
   2   2   5       86.59      108.01      5.61 o 
   3   2   5       43.16       65.79      4.32 o 
   4   2   5        2.10        4.02      2.57 o 
   5   2   5       20.49       20.86      5.01 o 
   6   2   5       21.78        8.50      6.42 o 
   7   2   5        3.05        5.59      6.06 o 
   8   2   5       33.45       21.18      9.40 o 
   9   2   5        4.41        0.09      9.29 o 
  -9   3   5      130.87      131.95     18.27 o 
  -8   3   5       34.96       30.56     12.95 o 
  -7   3   5      199.54      190.28     17.63 o 
  -6   3   5      152.77      141.54     12.99 o 
  -5   3   5       70.22       67.22      5.58 o 
  -4   3   5     2752.34     2932.87     32.03 o 
  -3   3   5      133.64      149.07     10.99 o 
  -2   3   5       42.21       49.49      5.21 o 
  -1   3   5       11.04       12.55      4.92 o 
   0   3   5     1036.38     1004.69     17.11 o 
   1   3   5     1147.26     1060.34     16.01 o 
   2   3   5     1689.56     1759.58     20.59 o 
   3   3   5      569.83      626.23     12.07 o 
   4   3   5       74.16       79.14      6.16 o 
   5   3   5       16.11       18.83      4.99 o 
   6   3   5       64.76       60.80     10.47 o 
   7   3   5       32.24       46.15     13.76 o 
   8   3   5        5.79        6.89      8.76 o 
   9   3   5        0.08       -1.91     10.47 o 
  -9   4   5       11.56        8.65     10.10 o 
  -8   4   5       62.94       59.98     13.55 o 
  -7   4   5       17.32        4.55      6.71 o 
  -6   4   5       19.43       19.58      6.54 o 
  -5   4   5      103.31       84.65      8.76 o 
  -4   4   5     2020.29     1942.47     27.12 o 
  -3   4   5        0.06        3.52      2.98 o 
  -2   4   5     2444.69     2450.25     32.44 o 
  -1   4   5      117.28      112.56      5.34 o 
   0   4   5      418.96      415.15     10.48 o 
   1   4   5      496.34      456.41     11.20 o 
   2   4   5      543.24      509.18     11.53 o 
   3   4   5      784.15      848.98     15.30 o 
   4   4   5      739.94      706.64     14.81 o 
   5   4   5       73.28       87.22      7.84 o 
   6   4   5      167.41      166.23     16.03 o 
   7   4   5      107.23      114.28     14.19 o 
   8   4   5       27.15       23.54     13.78 o 
   9   4   5       65.61       44.49     14.23 o 
  -9   5   5      156.54      187.85     38.09 o 
  -8   5   5      560.07      589.81     35.01 o 
  -7   5   5       78.46       79.10     11.40 o 
  -6   5   5       71.90       90.14     13.33 o 
  -5   5   5      297.39      335.82     15.43 o 
  -4   5   5        0.01        2.41      5.43 o 
  -3   5   5       85.52       69.87      6.66 o 
  -2   5   5      415.81      403.36     12.53 o 
  -1   5   5      927.67      872.24     14.80 o 
   0   5   5        1.23       -0.13      2.73 o 
   1   5   5        0.67        7.48      4.85 o 
   2   5   5      359.93      413.93     11.88 o 
   3   5   5      466.54      424.20     15.97 o 
   4   5   5      749.37      734.41     16.05 o 
   5   5   5     1591.16     1478.58     32.43 o 
   6   5   5      120.89      103.57     13.92 o 
   7   5   5       16.18       17.87      8.84 o 
   8   5   5       15.03       10.78     13.66 o 
   9   5   5       77.13       58.15     19.66 o 
  -8   6   5      110.25      124.25     23.10 o 
  -7   6   5      407.59      424.01     26.82 o 
  -6   6   5       12.25       43.24     13.72 o 
  -5   6   5      133.40      127.22     24.30 o 
  -4   6   5       21.51       60.82     12.40 o 
  -3   6   5      750.45      743.83     18.76 o 
  -2   6   5       13.58       32.89      5.51 o 
  -1   6   5       19.91       28.47      5.88 o 
   0   6   5       94.70       88.60     16.25 o 
   1   6   5      329.24      334.88     11.83 o 
   2   6   5      232.56      257.69     11.30 o 
   3   6   5     1206.32     1146.39     26.74 o 
   4   6   5     1140.25     1211.73     28.60 o 
   5   6   5      733.95      734.76     27.32 o 
   6   6   5        1.68       10.74      7.93 o 
   7   6   5       12.89       -2.15      8.63 o 
   8   6   5       44.19       39.48     16.86 o 
  -8   7   5       67.42       68.77     18.24 o 
  -7   7   5       18.36       14.38     11.12 o 
  -6   7   5      258.24      288.48     20.08 o 
  -5   7   5        0.18       -5.50      6.13 o 
  -4   7   5      859.85      777.03     25.31 o 
  -3   7   5       82.60       88.41      9.03 o 
  -2   7   5        9.57       32.57      8.23 o 
  -1   7   5      244.58      223.18     11.71 o 
   0   7   5      172.40      202.12     11.41 o 
   1   7   5      618.00      562.74     16.32 o 
   2   7   5      391.94      403.70     13.98 o 
   3   7   5      477.49      440.63     18.58 o 
   4   7   5      946.61      957.36     31.04 o 
   5   7   5       12.92       16.22     11.08 o 
   6   7   5      170.66      156.85     21.81 o 
   7   7   5       27.29       33.14     16.11 o 
   8   7   5       40.07       30.24     15.77 o 
  -8   8   5       30.03       26.46     21.10 o 
  -7   8   5        1.31        2.87     10.38 o 
  -6   8   5       94.21      100.04     15.14 o 
  -5   8   5        0.25       -0.93      7.47 o 
  -4   8   5       13.57       33.68      9.25 o 
  -3   8   5      195.07      189.30     13.06 o 
  -2   8   5      222.24      239.11     18.71 o 
  -1   8   5      152.23      135.75     15.09 o 
   0   8   5       18.81       18.99      6.18 o 
   1   8   5       61.81       70.99     10.32 o 
   2   8   5      188.64      199.50     12.56 o 
   3   8   5       35.72       24.16      8.67 o 
   4   8   5      205.53      248.78     17.81 o 
   5   8   5        2.06       -3.14      7.29 o 
   6   8   5       16.54       19.00     12.29 o 
   7   8   5        0.27       11.67     13.28 o 
  -7   9   5       12.51        8.20     10.65 o 
  -6   9   5      135.72      137.51     24.95 o 
  -5   9   5        7.81        9.64      8.68 o 
  -4   9   5       36.71       29.98      9.60 o 
  -3   9   5      122.37      113.65     22.04 o 
  -2   9   5      237.89      232.58     15.21 o 
  -1   9   5      297.37      295.36     16.54 o 
   0   9   5        6.84       13.90      9.40 o 
   1   9   5       91.34       95.58     10.10 o 
   2   9   5       55.43       64.98     15.16 o 
   3   9   5       49.41       32.75      9.43 o 
   4   9   5      503.79      478.68     22.94 o 
   5   9   5       24.26        8.61     10.52 o 
   6   9   5       67.04       73.14     19.19 o 
   7   9   5       15.14       26.29     15.77 o 
  -6  10   5        3.48       -0.06     11.01 o 
  -5  10   5       45.77       38.63     15.84 o 
  -4  10   5       32.21       31.73     10.46 o 
  -3  10   5      648.79      662.25     26.53 o 
  -2  10   5      103.78      100.13     11.20 o 
  -1  10   5        1.23       -0.70      6.77 o 
   0  10   5      177.55      149.66     15.36 o 
   1  10   5        5.35       19.72      8.81 o 
   2  10   5      640.36      588.28     23.66 o 
   3  10   5       18.41       20.85      9.28 o 
   4  10   5       49.19       50.88     11.63 o 
   5  10   5       29.07       26.89     12.92 o 
   6  10   5       45.27       32.93     16.36 o 
  -5  11   5       14.20       23.59     20.37 o 
  -4  11   5      105.11       81.56     14.70 o 
  -3  11   5      124.68      105.69     15.13 o 
  -2  11   5       53.77       49.99     10.28 o 
  -1  11   5      132.11      130.23     14.71 o 
   0  11   5       20.79       19.03      9.85 o 
   1  11   5      118.74      112.21     17.89 o 
   2  11   5       19.21       21.91     12.84 o 
   3  11   5       28.88       13.07      9.63 o 
   4  11   5        2.75       13.81     10.06 o 
   5  11   5        1.06       -7.56     11.07 o 
  -4  12   5        6.24        1.64     11.39 o 
  -3  12   5        0.12       -7.67     10.11 o 
  -2  12   5       18.46       15.66     19.16 o 
  -1  12   5        0.05        7.47      9.67 o 
   0  12   5       62.87       62.62     14.05 o 
   1  12   5      105.13       94.44     17.69 o 
   2  12   5       14.69        4.69     11.76 o 
   3  12   5        0.64      -12.85     12.85 o 
  -1  13   5        8.80      -15.10     15.10 o 
   0  13   5        0.87       -3.49     14.87 o 
   1  13   5      147.45      219.94     64.82 o 
 -10   0   6      254.52      276.30     44.74 o 
  -9   0   6        0.24       -5.82     14.26 o 
  -8   0   6       82.16       92.78     20.33 o 
  -7   0   6      382.87      399.52     28.12 o 
  -6   0   6      883.76      937.39     19.87 o 
  -5   0   6       71.08       64.80      6.21 o 
  -4   0   6       33.86       38.46      4.45 o 
  -3   0   6     2150.72     2171.58     29.40 o 
  -2   0   6     1383.16     1218.95     17.20 o 
  -1   0   6      928.74     1004.42     21.15 o 
   0   0   6      462.67      524.96     14.14 o 
   1   0   6      255.65      220.85     13.19 o 
   2   0   6     1238.78     1134.57     23.67 o 
   3   0   6     4814.81     5272.28     67.14 o 
   4   0   6      234.96      254.89     10.68 o 
   5   0   6       58.65       78.41      8.52 o 
   6   0   6      847.40      841.10     33.47 o 
   7   0   6      156.17      131.94     19.46 o 
   8   0   6      202.49      276.23     27.40 o 
   9   0   6       35.56       63.02     17.30 o 
 -10   1   6       11.26        9.51     13.38 o 
  -9   1   6      199.64      222.16     26.85 o 
  -8   1   6      390.65      454.90     25.67 o 
  -7   1   6      580.02      629.21     19.02 o 
  -6   1   6      681.18      714.70     12.99 o 
  -5   1   6       45.75       61.32      4.85 o 
  -4   1   6       29.12       26.90      3.14 o 
  -3   1   6        0.00       -0.26      1.67 o 
  -2   1   6      920.06      894.74     10.82 o 
  -1   1   6    17054.26    16261.02    157.22 o 
   0   1   6      151.22      156.12      6.35 o 
   1   1   6     1016.85      976.19     12.80 o 
   2   1   6        3.51        0.40      2.00 o 
   3   1   6      138.86      158.53      5.81 o 
   4   1   6       63.21       89.01      8.67 o 
   5   1   6     1018.10      945.29     21.66 o 
   6   1   6      859.55      728.07     22.21 o 
   7   1   6        3.67        5.52      5.45 o 
   8   1   6        1.17        7.42      7.11 o 
   9   1   6       36.97       42.09     12.86 o 
  -9   2   6       23.96       17.32     10.14 o 
  -8   2   6       78.26       80.83     13.51 o 
  -7   2   6       86.07       90.34      9.39 o 
  -6   2   6        2.39       -0.96      4.13 o 
  -5   2   6     1825.61     1882.14     26.12 o 
  -4   2   6       14.27       15.70      3.18 o 
  -3   2   6      667.06      644.73     11.06 o 
  -2   2   6        1.77        2.81      2.63 o 
  -1   2   6    26996.17    25810.65    235.31 o 
   0   2   6    43282.56    41216.75    445.11 o 
   1   2   6     2593.49     2453.97     24.73 o 
   2   2   6       43.15       53.37      3.16 o 
   3   2   6       49.33       56.47      4.85 o 
   4   2   6     1159.32     1118.43     19.22 o 
   5   2   6        0.22       -1.14      3.68 o 
   6   2   6        4.48       11.17      5.16 o 
   7   2   6      174.32      159.82     13.96 o 
   8   2   6      132.81      103.30     18.55 o 
   9   2   6       19.23       12.06     10.70 o 
  -9   3   6        4.21        4.13      9.46 o 
  -8   3   6        7.02        8.23      8.98 o 
  -7   3   6        6.89       20.43      7.23 o 
  -6   3   6        3.81        1.54      5.43 o 
  -5   3   6      201.87      207.30     10.54 o 
  -4   3   6      470.96      480.48     10.58 o 
  -3   3   6     1628.33     1739.96     25.11 o 
  -2   3   6        5.16       19.17      4.65 o 
  -1   3   6       36.00       28.73      2.84 o 
   0   3   6     1370.61     1152.46     19.59 o 
   1   3   6      438.45      497.99     19.89 o 
   2   3   6       26.46       26.34      4.09 o 
   3   3   6        6.96       15.42      3.42 o 
   4   3   6      871.42      861.50     15.29 o 
   5   3   6      268.02      283.00     13.43 o 
   6   3   6     1009.20     1045.85     26.30 o 
   7   3   6       37.49       30.34     11.00 o 
   8   3   6        8.97        5.47      8.82 o 
   9   3   6       64.84       54.87     15.86 o 
  -9   4   6       31.77       24.58     11.93 o 
  -8   4   6       14.02       33.53     11.64 o 
  -7   4   6      573.47      518.78     21.23 o 
  -6   4   6       16.84       19.65      6.11 o 
  -5   4   6     1245.07     1245.00     28.92 o 
  -4   4   6       67.92       72.34      6.84 o 
  -3   4   6      636.96      655.35     15.47 o 
  -2   4   6      846.43      838.82     18.93 o 
  -1   4   6      693.41      638.93     11.31 o 
   0   4   6       76.77       57.45      5.04 o 
   1   4   6        0.23       -2.32      2.99 o 
   2   4   6      280.73      281.03      8.69 o 
   3   4   6        5.59        7.80      3.74 o 
   4   4   6      722.60      720.79     14.94 o 
   5   4   6      676.01      604.23     24.38 o 
   6   4   6       18.85       15.04      7.24 o 
   7   4   6        8.62        2.45      6.80 o 
   8   4   6       20.59        6.40     13.99 o 
   9   4   6       25.42       21.58     12.51 o 
  -9   5   6        0.65      -11.04     13.57 o 
  -8   5   6       97.70       98.23     23.09 o 
  -7   5   6        2.44        7.54      7.52 o 
  -6   5   6       50.36       54.43      8.41 o 
  -5   5   6      233.83      214.54     15.06 o 
  -4   5   6       69.12       80.28      9.21 o 
  -3   5   6      153.74      168.29     10.09 o 
  -2   5   6       62.20       75.75      6.66 o 
  -1   5   6     1936.28     1902.29     24.10 o 
   0   5   6       27.62       16.47      4.03 o 
   1   5   6      143.32      135.01      8.07 o 
   2   5   6      379.22      332.67     10.76 o 
   3   5   6      120.33      112.87      9.75 o 
   4   5   6     1294.11     1223.52     21.13 o 
   5   5   6       53.68       34.30      9.97 o 
   6   5   6       16.61       19.92      8.41 o 
   7   5   6        9.46        7.53      9.21 o 
   8   5   6       26.62       26.76     14.84 o 
  -8   6   6      135.17      137.57     27.06 o 
  -7   6   6        4.37       11.19      8.51 o 
  -6   6   6      149.08      141.01     14.35 o 
  -5   6   6      826.21      794.62     25.34 o 
  -4   6   6      308.31      349.16     24.08 o 
  -3   6   6       43.03       44.40      6.53 o 
  -2   6   6        4.41        0.64      6.29 o 
  -1   6   6       51.39       52.79      5.16 o 
   0   6   6        1.19        7.66      4.25 o 
   1   6   6      175.73      165.10      9.64 o 
   2   6   6     2059.35     2017.23     30.69 o 
   3   6   6      505.74      493.24     17.97 o 
   4   6   6      185.48      203.12     14.29 o 
   5   6   6      536.33      489.66     41.66 o 
   6   6   6      121.71      107.81     14.84 o 
   7   6   6       52.65       47.81     15.16 o 
   8   6   6        0.04        6.64     13.68 o 
  -8   7   6       50.55       52.05     31.00 o 
  -7   7   6      105.05      113.76     17.09 o 
  -6   7   6       24.11       33.21      9.24 o 
  -5   7   6        0.31        2.91      6.85 o 
  -4   7   6       11.87       20.69      7.99 o 
  -3   7   6       45.55       44.62      7.20 o 
  -2   7   6      559.59      513.06     30.30 o 
  -1   7   6       96.30      113.84      9.63 o 
   0   7   6       48.66       37.39      6.58 o 
   1   7   6        1.87       -1.35      4.99 o 
   2   7   6        3.66       13.42      4.93 o 
   3   7   6       15.06        8.64      6.71 o 
   4   7   6      186.40      216.25     15.68 o 
   5   7   6        2.64       -6.89      6.89 o 
   6   7   6       15.56       27.94     12.51 o 
   7   7   6       80.27       99.40     34.93 o 
   8   7   6       15.46       30.32     21.10 o 
  -7   8   6       35.19       45.24     13.79 o 
  -6   8   6      153.29      166.89     16.96 o 
  -5   8   6      168.79      146.69     15.44 o 
  -4   8   6       56.49       71.45     11.18 o 
  -3   8   6      115.24      101.93     10.12 o 
  -2   8   6       12.29       20.44      6.44 o 
  -1   8   6      561.35      575.39     18.50 o 
   0   8   6      830.85      793.09     26.68 o 
   1   8   6     1204.34     1235.44     25.95 o 
   2   8   6      183.68      194.79     14.79 o 
   3   8   6        0.18        4.45      6.59 o 
   4   8   6      559.43      573.01     22.52 o 
   5   8   6      112.82      108.85     15.05 o 
   6   8   6        2.60        3.41     10.97 o 
   7   8   6        0.29       21.62     13.56 o 
  -7   9   6       50.52       56.77     14.55 o 
  -6   9   6        3.01        0.74      8.92 o 
  -5   9   6      344.51      333.57     31.51 o 
  -4   9   6      157.39      149.96     19.36 o 
  -3   9   6       32.02       24.68     10.59 o 
  -2   9   6      590.50      575.20     27.00 o 
  -1   9   6       71.36       64.45      9.18 o 
   0   9   6       92.79       80.16     11.40 o 
   1   9   6      267.22      289.92     24.04 o 
   2   9   6       37.89       47.38     10.61 o 
   3   9   6        2.12        6.58      7.81 o 
   4   9   6       64.55       66.73     11.42 o 
   5   9   6        6.91        6.69     10.60 o 
   6   9   6       17.52       16.85     13.93 o 
  -6  10   6       51.42       49.70     12.56 o 
  -5  10   6       35.78       34.63     11.74 o 
  -4  10   6        9.35      -10.25     12.07 o 
  -3  10   6       31.79       43.42     11.29 o 
  -2  10   6       41.35       17.96     11.33 o 
  -1  10   6       89.94      119.14     13.48 o 
   0  10   6       33.37       42.34     10.07 o 
   1  10   6      527.45      511.87     23.06 o 
   2  10   6      194.04      192.52     16.95 o 
   3  10   6        8.10        7.96      8.97 o 
   4  10   6      472.32      578.07     26.12 o 
   5  10   6        0.01        5.35     10.75 o 
   6  10   6       19.55       30.87     20.70 o 
  -5  11   6       26.59       19.23     11.39 o 
  -4  11   6       31.39       27.73     11.62 o 
  -3  11   6       15.08        4.11      9.04 o 
  -2  11   6       42.10       54.49     11.06 o 
  -1  11   6       30.10       42.71     10.18 o 
   0  11   6      154.51      166.56     19.05 o 
   1  11   6        2.54       -4.54     19.06 o 
   2  11   6       46.07       36.62     14.05 o 
   3  11   6       22.61        7.88     12.53 o 
   4  11   6        2.47        4.06     12.67 o 
   5  11   6       57.16       59.70     15.88 o 
  -4  12   6       69.22       83.96     15.78 o 
  -3  12   6        0.17       -4.24     10.27 o 
  -2  12   6       15.91       28.61     13.87 o 
  -1  12   6       77.04       70.75     13.18 o 
   0  12   6      204.20      187.13     21.35 o 
   1  12   6        0.00       18.57     12.63 o 
   2  12   6        6.29        7.45     12.87 o 
   3  12   6       14.01       14.68     13.63 o 
  -1  13   6        6.06       16.67     11.31 o 
   0  13   6        4.53       10.61     19.98 o 
 -10   1   7        5.73      -12.56     12.56 o 
  -9   1   7       72.84       83.10     27.97 o 
  -8   1   7      127.43      115.18     24.31 o 
  -7   1   7      711.78      723.90     16.38 o 
  -6   1   7      803.40      846.69     14.59 o 
  -5   1   7     1467.18     1584.00     19.89 o 
  -4   1   7      441.96      511.92      9.73 o 
  -3   1   7      190.01      194.75      5.81 o 
  -2   1   7     2576.70     2413.64     21.58 o 
  -1   1   7     5393.32     5228.56     58.71 o 
   0   1   7     8994.64     9188.69     96.06 o 
   1   1   7       40.80       55.59      3.49 o 
   2   1   7      959.85      956.12     13.94 o 
   3   1   7      174.65      199.29      6.78 o 
   4   1   7      283.03      291.56      9.20 o 
   5   1   7     1141.51     1080.94     23.26 o 
   6   1   7      600.69      576.23     19.82 o 
   7   1   7       47.15       35.69      8.26 o 
   8   1   7      101.35      117.25     13.99 o 
   9   1   7       48.22       54.71     14.04 o 
  -9   2   7       71.00       65.75     13.49 o 
  -8   2   7        0.87        6.06      8.52 o 
  -7   2   7       12.53        5.78      5.47 o 
  -6   2   7        1.65        0.72      4.87 o 
  -5   2   7     1381.17     1375.31     20.92 o 
  -4   2   7      449.35      466.84     10.63 o 
  -3   2   7      671.53      763.11     12.34 o 
  -2   2   7      361.70      368.93     14.04 o 
  -1   2   7    11508.43    11040.14    111.70 o 
   0   2   7     2997.57     2766.56     33.07 o 
   1   2   7      381.72      354.56      6.77 o 
   2   2   7      456.63      493.51     10.13 o 
   3   2   7      260.23      266.78      8.64 o 
   4   2   7        8.28        2.24      2.92 o 
   5   2   7      117.13      115.60      9.44 o 
   6   2   7      728.06      671.63     20.64 o 
   7   2   7        0.87        2.71      5.73 o 
   8   2   7      170.10      175.03     19.44 o 
   9   2   7      648.34      764.03     35.44 o 
  -9   3   7       14.58        8.90     10.00 o 
  -8   3   7      142.36      167.27     15.54 o 
  -7   3   7      478.31      475.26     19.56 o 
  -6   3   7      479.97      509.49     18.87 o 
  -5   3   7      213.40      230.78     13.51 o 
  -4   3   7      303.79      323.50      8.72 o 
  -3   3   7       32.73       33.62      4.68 o 
  -2   3   7     1872.22     1873.18     28.69 o 
  -1   3   7      228.94      215.01      8.14 o 
   0   3   7     1465.30     1246.03     18.27 o 
   1   3   7       22.34       16.44      3.35 o 
   2   3   7     1284.42     1392.76     15.75 o 
   3   3   7      153.79      176.41      8.52 o 
   4   3   7      115.26      101.72      7.38 o 
   5   3   7      819.71      749.93     20.61 o 
   6   3   7      327.78      367.02     17.08 o 
   7   3   7      463.08      466.69     23.78 o 
   8   3   7       35.97       33.79     11.53 o 
   9   3   7       20.49       15.84     11.67 o 
  -9   4   7       37.01       39.15     12.64 o 
  -8   4   7        1.26       -2.27      9.59 o 
  -7   4   7       47.39       52.34     10.20 o 
  -6   4   7      714.68      703.29     23.08 o 
  -5   4   7      135.68      126.67      9.28 o 
  -4   4   7      450.92      453.42     13.74 o 
  -3   4   7       94.47       90.06     11.72 o 
  -2   4   7       61.54       32.43      5.94 o 
  -1   4   7       92.53       80.74      4.87 o 
   0   4   7      752.05      795.39     14.90 o 
   1   4   7     1455.91     1495.13     22.08 o 
   2   4   7       10.69        3.40      3.26 o 
   3   4   7      650.36      654.46     15.38 o 
   4   4   7       43.71       41.58      4.97 o 
   5   4   7        0.43       -3.75      3.75 o 
   6   4   7        3.33        5.74      5.44 o 
   7   4   7        1.56       -2.25      8.97 o 
   8   4   7      102.72       96.99     39.71 o 
   9   4   7       16.21        4.39     10.99 o 
  -9   5   7        5.94        0.94     21.65 o 
  -8   5   7        4.72       -1.27      9.24 o 
  -7   5   7      223.53      251.28     18.89 o 
  -6   5   7        9.04       11.32      9.78 o 
  -5   5   7       71.17       53.82     11.21 o 
  -4   5   7      128.70      157.80     10.31 o 
  -3   5   7      346.44      338.61     12.58 o 
  -2   5   7        0.46        1.28      2.76 o 
  -1   5   7        0.95       10.54      3.61 o 
   0   5   7        1.22        3.38      3.02 o 
   1   5   7      703.71      742.65     20.19 o 
   2   5   7      365.78      387.75     11.47 o 
   3   5   7       27.12       19.23      6.05 o 
   4   5   7      771.27      742.75     16.34 o 
   5   5   7     1690.91     1644.89     33.48 o 
   6   5   7        6.12       -2.61      8.06 o 
   7   5   7       12.92        7.64      8.91 o 
   8   5   7      189.67      160.98     25.37 o 
  -8   6   7        8.42       -1.19     11.69 o 
  -7   6   7        0.00       -2.66      8.13 o 
  -6   6   7       67.32       83.55     11.75 o 
  -5   6   7        2.77       19.77      7.23 o 
  -4   6   7       81.48      103.62      9.57 o 
  -3   6   7      441.47      426.74     14.81 o 
  -2   6   7        0.32       -0.09      3.50 o 
  -1   6   7       49.48       65.18      6.30 o 
   0   6   7       22.85       24.08      4.86 o 
   1   6   7      856.70      816.05     18.19 o 
   2   6   7       38.83       29.17      6.94 o 
   3   6   7      258.04      208.85     13.79 o 
   4   6   7      415.88      426.93     15.09 o 
   5   6   7       45.82       34.53      9.81 o 
   6   6   7       44.02       46.27     11.30 o 
   7   6   7       22.71       16.03     10.14 o 
   8   6   7      104.88      108.70     28.26 o 
  -8   7   7       36.83       19.38     14.78 o 
  -7   7   7        2.26        2.43     10.43 o 
  -6   7   7        1.05        6.96      9.70 o 
  -5   7   7       71.81       67.05     11.83 o 
  -4   7   7      584.76      555.71     21.92 o 
  -3   7   7        2.05       -2.23      4.31 o 
  -2   7   7       75.06       79.63      8.68 o 
  -1   7   7       46.07       34.07      6.63 o 
   0   7   7      200.22      203.99     11.42 o 
   1   7   7       14.75       28.33      6.15 o 
   2   7   7     2675.31     2592.10     41.38 o 
   3   7   7       51.29       45.32      8.77 o 
   4   7   7      306.83      325.84     18.65 o 
   5   7   7      164.11      156.19     19.68 o 
   6   7   7       99.12       85.49     17.52 o 
   7   7   7      324.64      404.44     36.36 o 
   8   7   7       67.40       92.99     29.88 o 
  -7   8   7        0.47        7.54     11.30 o 
  -6   8   7       34.42       59.50     19.12 o 
  -5   8   7       17.28       29.01      9.57 o 
  -4   8   7        5.08        1.57      7.13 o 
  -3   8   7       14.33       28.07      8.59 o 
  -2   8   7       13.04       16.41      6.38 o 
  -1   8   7     1036.11      977.23     23.94 o 
   0   8   7       98.48      119.34     11.74 o 
   1   8   7      406.06      376.09     18.71 o 
   2   8   7      275.63      281.91     17.75 o 
   3   8   7      100.28       89.50     12.34 o 
   4   8   7       42.21       23.13     11.43 o 
   5   8   7        6.43        2.13      8.44 o 
   6   8   7       24.37       16.08     12.25 o 
   7   8   7       14.82       10.70     15.99 o 
  -7   9   7        2.84        9.03     12.08 o 
  -6   9   7      240.80      255.96     21.13 o 
  -5   9   7      513.13      496.68     26.94 o 
  -4   9   7        0.72       -0.33      8.28 o 
  -3   9   7       47.14       44.00      8.78 o 
  -2   9   7       21.08       22.67      7.30 o 
  -1   9   7      214.21      198.91     15.89 o 
   0   9   7      967.56      937.27     67.59 o 
   1   9   7     1015.87     1034.87     25.24 o 
   2   9   7      213.24      230.70     25.90 o 
   3   9   7      178.40      164.58     15.50 o 
   4   9   7      101.25      103.73     13.49 o 
   5   9   7        0.61       -1.67      9.16 o 
   6   9   7       66.72       62.02     18.10 o 
  -6  10   7      278.64      288.90     23.36 o 
  -5  10   7        2.11       -0.79      8.58 o 
  -4  10   7       42.60       45.24     14.97 o 
  -3  10   7      159.94      140.44     16.23 o 
  -2  10   7      283.99      270.07     17.33 o 
  -1  10   7       82.59       80.44     12.66 o 
   0  10   7        1.63        4.29      7.55 o 
   1  10   7       55.67       48.32     12.94 o 
   2  10   7       17.14       21.84      9.31 o 
   3  10   7        0.94       -0.03      8.19 o 
   4  10   7        0.02        9.32      9.93 o 
   5  10   7      112.23      110.03     17.61 o 
   6  10   7       25.55        8.54     13.65 o 
  -5  11   7       74.31       66.75     13.99 o 
  -4  11   7        0.67       17.48     16.71 o 
  -3  11   7        6.41        7.53     13.89 o 
  -2  11   7       70.27       69.36     14.37 o 
  -1  11   7      569.11      564.03     35.94 o 
   0  11   7       74.23       66.41     11.90 o 
   1  11   7        0.08       -3.03     11.48 o 
   2  11   7      127.45      126.12     19.05 o 
   3  11   7        8.65       -4.79     22.83 o 
   4  11   7       81.31       81.86     16.26 o 
   5  11   7      115.41       97.32     18.05 o 
  -4  12   7       15.24       17.96     12.81 o 
  -3  12   7        3.43       -7.41      7.41 o 
  -2  12   7        0.25       -5.90     12.60 o 
  -1  12   7       60.46       29.85     30.68 o 
   0  12   7       82.70      111.99     15.89 o 
   1  12   7       47.18       11.01     20.93 o 
   2  12   7        3.80       10.87     12.75 o 
   3  12   7      219.42      259.55     41.81 o 
   0  13   7       46.23       32.25     15.50 o 
 -10   0   8      220.14      232.70     42.53 o 
  -9   0   8      100.84      121.69     30.09 o 
  -8   0   8      160.37      179.25     31.41 o 
  -7   0   8        1.35        4.62      6.24 o 
  -6   0   8     2054.53     2212.07     33.55 o 
  -5   0   8      977.07     1049.96     20.50 o 
  -4   0   8        0.94        2.87      2.70 o 
  -3   0   8      142.02      169.33      7.09 o 
  -2   0   8      127.43      144.93      5.78 o 
  -1   0   8    35509.62    33048.38    439.05 o 
   0   0   8      323.01      343.06     23.02 o 
   1   0   8     2260.87     2164.08     37.10 o 
   2   0   8      300.77      298.44     12.25 o 
   3   0   8      787.03      807.86     18.66 o 
   4   0   8        1.29       11.39      4.99 o 
   5   0   8       17.62       14.24      6.20 o 
   6   0   8      526.68      480.02     25.68 o 
   7   0   8      365.56      398.88     30.85 o 
   8   0   8      183.87      215.36     24.68 o 
   9   0   8       82.67      141.46     57.45 o 
  -9   1   8       56.53       68.85     17.28 o 
  -8   1   8       14.66        0.62      7.94 o 
  -7   1   8       45.73       49.84      6.15 o 
  -6   1   8     1840.41     1887.50     22.84 o 
  -5   1   8       94.49      110.21      6.28 o 
  -4   1   8      829.95      863.23     13.09 o 
  -3   1   8     2699.01     2810.93     26.00 o 
  -2   1   8      223.03      209.93      6.02 o 
  -1   1   8     2633.58     2561.25     29.43 o 
   0   1   8        7.64       14.13      2.97 o 
   1   1   8      269.26      279.90      6.73 o 
   2   1   8      351.54      419.97      8.02 o 
   3   1   8     2021.98     2125.65     26.04 o 
   4   1   8      145.88      151.38      6.82 o 
   5   1   8       27.20       23.39      5.38 o 
   6   1   8      828.41      715.57     22.51 o 
   7   1   8       45.06       28.51      7.97 o 
   8   1   8       51.08       44.22     16.02 o 
   9   1   8       99.42      110.70     17.00 o 
  -9   2   8        5.65        1.56      9.86 o 
  -8   2   8        6.12       -6.34      7.28 o 
  -7   2   8      802.74      868.22     22.98 o 
  -6   2   8      286.11      289.62     12.64 o 
  -5   2   8       35.73       45.81      5.19 o 
  -4   2   8       93.67       91.23      5.54 o 
  -3   2   8      393.80      418.50      8.65 o 
  -2   2   8     1698.27     1653.61     42.93 o 
  -1   2   8     4549.34     4366.73     59.59 o 
   0   2   8       38.57       30.91      3.88 o 
   1   2   8       30.16       33.94      5.01 o 
   2   2   8      733.06      740.20     10.98 o 
   3   2   8     1500.46     1621.45     23.04 o 
   4   2   8        1.00        0.24      2.89 o 
   5   2   8      383.36      443.86     15.40 o 
   6   2   8       29.67       31.13      8.31 o 
   7   2   8       28.02       17.16     13.27 o 
   8   2   8        1.92        0.58      7.08 o 
   9   2   8       15.75       15.36     11.08 o 
  -9   3   8       45.05       30.34     12.23 o 
  -8   3   8       42.69       44.12     11.28 o 
  -7   3   8       75.56       70.97     10.38 o 
  -6   3   8      336.56      335.10     25.34 o 
  -5   3   8      492.78      519.00     16.80 o 
  -4   3   8      761.12      797.96     14.02 o 
  -3   3   8      216.68      211.17     10.46 o 
  -2   3   8      101.41       97.28     11.36 o 
  -1   3   8     3513.86     3429.54     36.57 o 
   0   3   8       49.58       42.68      4.35 o 
   1   3   8     1699.03     1751.32     23.31 o 
   2   3   8     4170.41     4410.33     38.37 o 
   3   3   8       87.87       73.37      5.38 o 
   4   3   8      870.96      889.48     18.08 o 
   5   3   8        0.62        0.29      4.27 o 
   6   3   8       44.65       16.82      6.48 o 
   7   3   8        1.42       -1.96      6.40 o 
   8   3   8       10.39       17.71      9.57 o 
   9   3   8       54.96       27.04     12.88 o 
  -9   4   8       73.07       63.55     14.91 o 
  -8   4   8        3.78        1.70      9.69 o 
  -7   4   8      112.32      112.20     13.03 o 
  -6   4   8      334.06      366.13     19.06 o 
  -5   4   8       37.28       31.08      6.10 o 
  -4   4   8      123.57      146.98     10.77 o 
  -3   4   8      500.26      492.90     20.38 o 
  -2   4   8       31.66       25.19      5.89 o 
  -1   4   8      535.25      509.12     10.44 o 
   0   4   8      278.69      303.08      9.36 o 
   1   4   8     1007.05     1024.77     17.75 o 
   2   4   8      337.85      365.85     10.31 o 
   3   4   8      302.90      281.16     15.28 o 
   4   4   8       85.11      118.43      8.50 o 
   5   4   8        7.50        6.74      5.06 o 
   6   4   8      185.56      143.90     12.45 o 
   7   4   8        0.22       -8.20      8.20 o 
   8   4   8       51.02       43.38     15.20 o 
   9   4   8        1.09       14.90     12.31 o 
  -9   5   8      245.69      238.45    107.49 o 
  -8   5   8        0.58        3.33     10.01 o 
  -7   5   8      502.38      490.10     23.24 o 
  -6   5   8      253.87      246.24     15.46 o 
  -5   5   8        0.32       -2.84      5.30 o 
  -4   5   8      441.67      432.76     14.46 o 
  -3   5   8       78.91       83.30      7.78 o 
  -2   5   8       71.74       78.75      7.31 o 
  -1   5   8      440.68      471.30     10.92 o 
   0   5   8       65.44       68.49      5.96 o 
   1   5   8        0.02       15.28      4.67 o 
   2   5   8      210.09      187.00     12.02 o 
   3   5   8     1378.84     1353.24     27.46 o 
   4   5   8      830.35      821.07     19.34 o 
   5   5   8      147.25      150.94     13.66 o 
   6   5   8       12.02       13.66      7.88 o 
   7   5   8      201.51      235.13     21.38 o 
   8   5   8        0.81       -3.28     11.23 o 
  -8   6   8        0.01       -3.92      9.88 o 
  -7   6   8        1.76        3.76      8.42 o 
  -6   6   8      154.15      146.84     14.77 o 
  -5   6   8       23.35       15.52      7.30 o 
  -4   6   8       71.37       70.61      7.96 o 
  -3   6   8      549.23      500.05     23.94 o 
  -2   6   8      206.24      216.55     12.59 o 
  -1   6   8       12.10       14.25      5.41 o 
   0   6   8      315.56      298.70     11.26 o 
   1   6   8       22.82       25.14      6.71 o 
   2   6   8      128.22      135.88      9.19 o 
   3   6   8        2.10       -1.12      7.31 o 
   4   6   8       35.22       43.48      7.96 o 
   5   6   8        0.02        4.19     11.06 o 
   6   6   8       36.17       28.07      9.84 o 
   7   6   8       87.59       97.07     15.33 o 
   8   6   8        0.10       -5.16     12.08 o 
  -8   7   8       48.60       31.37     15.83 o 
  -7   7   8       35.53       16.57     11.11 o 
  -6   7   8      111.18      125.16     18.61 o 
  -5   7   8       11.30       11.26      8.19 o 
  -4   7   8        5.70       16.04      6.05 o 
  -3   7   8      115.84      115.69     15.44 o 
  -2   7   8      487.92      480.56     16.73 o 
  -1   7   8      343.80      415.53     15.32 o 
   0   7   8      491.19      465.36     15.26 o 
   1   7   8      666.75      673.22     17.89 o 
   2   7   8      944.64      922.89     20.97 o 
   3   7   8      264.63      276.29     16.91 o 
   4   7   8      265.95      263.81     20.12 o 
   5   7   8      414.79      428.38     23.92 o 
   6   7   8      348.92      404.60     62.98 o 
   7   7   8       15.75       30.10     14.58 o 
  -7   8   8       73.20       79.94     15.37 o 
  -6   8   8      273.00      292.65     22.17 o 
  -5   8   8      185.79      164.54     16.57 o 
  -4   8   8      100.76       95.25     12.31 o 
  -3   8   8       64.51       86.03     19.29 o 
  -2   8   8      696.98      602.27     19.52 o 
  -1   8   8     1665.74     1619.32     36.38 o 
   0   8   8      723.56      724.87     23.46 o 
   1   8   8       51.51       50.61      9.18 o 
   2   8   8       74.92       71.15     10.65 o 
   3   8   8      167.91      173.92     15.14 o 
   4   8   8       76.21       66.76     12.49 o 
   5   8   8       92.95       71.98     13.77 o 
   6   8   8        4.09       27.22     13.02 o 
   7   8   8        0.15       15.96     13.63 o 
  -7   9   8        5.58        4.80     12.06 o 
  -6   9   8      133.61      120.68     15.96 o 
  -5   9   8       11.34       24.19      9.77 o 
  -4   9   8      168.69      166.57     17.14 o 
  -3   9   8      240.43      250.13     16.10 o 
  -2   9   8      195.53      196.02     14.33 o 
  -1   9   8      188.12      188.08     15.71 o 
   0   9   8       49.57       30.31     10.57 o 
   1   9   8       79.63       91.46     11.84 o 
   2   9   8      628.07      609.60     23.21 o 
   3   9   8      256.84      270.18     18.86 o 
   4   9   8        1.48        8.84      9.49 o 
   5   9   8        0.00       13.08     10.22 o 
   6   9   8       13.62       22.73     13.38 o 
  -6  10   8      329.69      338.70     25.46 o 
  -5  10   8       47.53       23.26     11.48 o 
  -4  10   8        1.73        6.34     12.60 o 
  -3  10   8       16.78       12.65      9.03 o 
  -2  10   8        0.02       -5.19      6.02 o 
  -1  10   8       32.27       24.63     10.18 o 
   0  10   8       91.15       90.48     13.75 o 
   1  10   8        1.17       18.93     10.20 o 
   2  10   8       14.65        0.63      8.06 o 
   3  10   8       17.17       -3.98      8.09 o 
   4  10   8        7.28        9.52     10.41 o 
   5  10   8        3.93        9.30     12.14 o 
  -5  11   8      113.01       94.58     26.96 o 
  -4  11   8      416.63      425.06     27.71 o 
  -3  11   8        1.30       18.58     16.86 o 
  -2  11   8      195.61      218.84     19.19 o 
  -1  11   8        0.01       22.86     12.91 o 
   0  11   8       46.70       35.58     12.62 o 
   1  11   8        1.48       -9.62      9.62 o 
   2  11   8       21.03       34.25     17.00 o 
   3  11   8       88.91      104.04     18.17 o 
   4  11   8        0.05       -9.02     17.29 o 
  -3  12   8       50.22       57.04     13.75 o 
  -2  12   8       11.03        9.58     11.74 o 
  -1  12   8       79.54       45.19     12.35 o 
   0  12   8        1.89        5.73     12.15 o 
   1  12   8       57.49       58.35     16.91 o 
   2  12   8       45.86       86.87     34.54 o 
   3  12   8       53.25       56.57     16.50 o 
  -9   1   9       72.52       55.13     16.89 o 
  -8   1   9      137.77      168.09     17.68 o 
  -7   1   9      187.37      200.74     12.53 o 
  -6   1   9      113.57      123.00      6.64 o 
  -5   1   9        0.55        0.13      2.70 o 
  -4   1   9       37.00       53.79      4.33 o 
  -3   1   9     3128.43     3279.09     29.54 o 
  -2   1   9     1419.60     1410.97     17.73 o 
  -1   1   9    13235.05    12695.16    117.02 o 
   0   1   9      520.42      477.53      9.83 o 
   1   1   9     2220.94     2131.47     23.86 o 
   2   1   9       41.18       59.47      3.92 o 
   3   1   9      619.26      687.26     13.51 o 
   4   1   9       74.53       69.13      5.30 o 
   5   1   9       11.66       12.82      4.56 o 
   6   1   9      549.37      503.43     19.07 o 
   7   1   9        0.57        0.31      5.55 o 
   8   1   9       15.97        6.36      7.17 o 
   9   1   9      186.54      183.80     21.43 o 
  -9   2   9        1.03        5.96      9.99 o 
  -8   2   9       73.65       67.48     13.13 o 
  -7   2   9      281.74      258.58     15.09 o 
  -6   2   9        4.47       -3.81      4.67 o 
  -5   2   9      290.26      295.46      9.72 o 
  -4   2   9        6.29        5.06      2.50 o 
  -3   2   9      238.64      284.24      8.68 o 
  -2   2   9      791.00      793.69     18.99 o 
  -1   2   9       76.03       92.63      7.52 o 
   0   2   9      128.08      149.37      6.05 o 
   1   2   9       95.06      107.76      4.64 o 
   2   2   9     2778.55     2759.48     30.14 o 
   3   2   9       55.54       67.29      4.21 o 
   4   2   9       23.76       14.08      4.38 o 
   5   2   9     2254.90     2230.28     37.91 o 
   6   2   9       25.83       24.74      7.69 o 
   7   2   9      105.91       98.73     11.91 o 
   8   2   9       17.65       28.64      8.71 o 
   9   2   9        8.51       20.59     15.37 o 
  -9   3   9       65.75       53.00     13.59 o 
  -8   3   9       13.88       24.15      8.37 o 
  -7   3   9        0.01        9.18      6.79 o 
  -6   3   9      372.35      384.56     18.62 o 
  -5   3   9     1551.26     1504.54     26.67 o 
  -4   3   9     1091.91     1138.23     21.34 o 
  -3   3   9      675.81      700.49     21.05 o 
  -2   3   9      228.03      216.74     13.53 o 
  -1   3   9      172.29      156.21      7.24 o 
   0   3   9      502.10      502.48     11.29 o 
   1   3   9     4431.92     4502.14     47.73 o 
   2   3   9        1.50        4.87      2.46 o 
   3   3   9       92.68      111.85      6.28 o 
   4   3   9      106.24      129.29      8.42 o 
   5   3   9      624.75      600.69     23.78 o 
   6   3   9      850.33      795.43     23.19 o 
   7   3   9      709.62      817.97     30.20 o 
   8   3   9      111.16      100.08     20.35 o 
   9   3   9        3.77        4.78     10.62 o 
  -9   4   9       74.02       66.91     15.44 o 
  -8   4   9       64.95       59.33     13.74 o 
  -7   4   9       83.57       89.44     12.05 o 
  -6   4   9       95.27       92.21     11.13 o 
  -5   4   9        5.93        6.77      5.08 o 
  -4   4   9       38.64       44.95      6.86 o 
  -3   4   9      239.20      271.84     12.81 o 
  -2   4   9        0.07       -0.51      4.74 o 
  -1   4   9     1593.42     1614.07     24.99 o 
   0   4   9     1758.71     1804.38     25.44 o 
   1   4   9     1034.24     1012.19     17.94 o 
   2   4   9       72.18       83.08      6.06 o 
   3   4   9      122.21      132.61      8.66 o 
   4   4   9       29.90       21.60      4.50 o 
   5   4   9      706.82      689.93     20.90 o 
   6   4   9       13.26        1.36      5.39 o 
   7   4   9        9.67        7.22     10.30 o 
   8   4   9       31.73       55.15     16.77 o 
  -9   5   9       46.69       61.92     19.82 o 
  -8   5   9      246.99      268.02     24.55 o 
  -7   5   9      233.08      297.63     22.04 o 
  -6   5   9      325.13      341.15     20.46 o 
  -5   5   9        9.22       10.69      5.38 o 
  -4   5   9       43.18       42.10      6.19 o 
  -3   5   9      318.53      334.48     12.72 o 
  -2   5   9        6.12       13.59      4.48 o 
  -1   5   9      414.65      383.87     12.46 o 
   0   5   9      286.06      325.37     10.64 o 
   1   5   9      525.70      516.14     13.50 o 
   2   5   9     1670.13     1629.84     25.44 o 
   3   5   9       16.85       30.88      6.48 o 
   4   5   9      494.81      457.11     14.78 o 
   5   5   9      592.81      588.15     19.87 o 
   6   5   9      147.31      128.44     15.36 o 
   7   5   9      274.35      319.93     24.80 o 
   8   5   9      125.27      124.46     23.09 o 
  -8   6   9      131.86       76.57     19.69 o 
  -7   6   9       20.94       28.30     14.90 o 
  -6   6   9        0.59        0.07      7.21 o 
  -5   6   9        8.88        3.52      6.20 o 
  -4   6   9      588.62      556.17     21.73 o 
  -3   6   9       41.58       39.88      6.93 o 
  -2   6   9       14.88       15.47      5.03 o 
  -1   6   9      576.38      540.18     15.60 o 
   0   6   9      163.14      173.69      9.93 o 
   1   6   9      103.69       99.18      7.99 o 
   2   6   9        0.00        2.32      5.22 o 
   3   6   9      491.70      530.54     18.66 o 
   4   6   9      326.86      313.36     15.41 o 
   5   6   9        1.22       -0.62      6.82 o 
   6   6   9        8.74        4.43      7.73 o 
   7   6   9        0.26       -5.82      8.58 o 
   8   6   9        6.39       -5.71     14.10 o 
  -8   7   9        0.10       14.17     14.12 o 
  -7   7   9        4.24        1.39      9.43 o 
  -6   7   9      273.97      296.60     20.85 o 
  -5   7   9      220.54      166.19     15.70 o 
  -4   7   9      138.90      110.34     12.92 o 
  -3   7   9      129.93      119.63     11.88 o 
  -2   7   9      654.20      644.42     19.30 o 
  -1   7   9      513.43      490.50     19.42 o 
   0   7   9       19.15        6.45      4.65 o 
   1   7   9       92.84      107.45      9.04 o 
   2   7   9      137.88      137.30     10.73 o 
   3   7   9       40.15       39.42      8.43 o 
   4   7   9      227.98      251.27     21.12 o 
   5   7   9      129.37      163.75     21.69 o 
   6   7   9      271.40      313.14     30.50 o 
   7   7   9       63.36       73.67     18.50 o 
  -7   8   9       57.20       65.01     18.06 o 
  -6   8   9       36.84       41.21     11.37 o 
  -5   8   9      181.80      211.63     18.17 o 
  -4   8   9      972.10      927.64     29.77 o 
  -3   8   9      774.94      758.37     22.08 o 
  -2   8   9      242.09      212.62     14.18 o 
  -1   8   9      493.81      481.59     20.06 o 
   0   8   9       22.07       27.38      9.28 o 
   1   8   9      386.86      417.32     17.59 o 
   2   8   9     1453.31     1362.01     32.79 o 
   3   8   9       61.84       46.70      9.29 o 
   4   8   9      432.62      477.16     30.64 o 
   5   8   9       48.91       29.51     13.28 o 
   6   8   9       49.29       43.61     14.79 o 
   7   8   9        2.83        5.58     11.84 o 
  -7   9   9        0.19       -2.80     12.20 o 
  -6   9   9       15.67       34.98     11.05 o 
  -5   9   9       32.27       34.98     10.55 o 
  -4   9   9       64.41       62.75     12.33 o 
  -3   9   9        3.37        5.38      5.51 o 
  -2   9   9      122.80      127.99     12.22 o 
  -1   9   9      125.38      144.61     14.16 o 
   0   9   9      563.28      583.65     23.38 o 
   1   9   9       68.40       76.09     10.94 o 
   2   9   9      135.49      121.53     13.58 o 
   3   9   9      251.91      249.60     18.55 o 
   4   9   9        1.10        0.55      8.53 o 
   5   9   9        0.78        5.22     13.02 o 
   6   9   9      146.51      144.38     36.10 o 
  -6  10   9       21.94       29.79     11.98 o 
  -5  10   9        0.72        3.67     10.36 o 
  -4  10   9       22.59       21.09      9.73 o 
  -3  10   9       82.11       47.97     16.84 o 
  -2  10   9       12.93       18.21      8.12 o 
  -1  10   9       48.40       42.66     14.46 o 
   0  10   9       61.77       35.98     14.25 o 
   1  10   9       20.14       21.89     11.54 o 
   2  10   9        8.00       10.97     11.05 o 
   3  10   9       38.54       51.63     11.57 o 
   4  10   9       47.83       34.99     23.81 o 
   5  10   9       13.31        4.86     12.70 o 
  -5  11   9      385.46      419.37     28.73 o 
  -4  11   9       27.44       15.02     11.60 o 
  -3  11   9        6.95        9.28      9.66 o 
  -2  11   9        2.38        4.42     11.16 o 
  -1  11   9       35.96       37.70     10.54 o 
   0  11   9       31.53       14.46     10.90 o 
   1  11   9       13.05        6.41     12.14 o 
   2  11   9        1.71        9.24     11.53 o 
   3  11   9       11.65        0.41     12.25 o 
   4  11   9       33.36       29.78     13.13 o 
  -3  12   9      124.77      140.02     21.76 o 
  -2  12   9       47.51       53.30     15.28 o 
  -1  12   9       17.04       20.06     10.33 o 
   0  12   9        3.76       14.75     13.17 o 
   1  12   9       11.55       12.73     18.38 o 
   2  12   9       28.67       45.07     16.47 o 
   3  12   9        1.69      -11.38     11.38 o 
  -9   0  10        7.89       23.55     19.44 o 
  -8   0  10      417.28      438.00     46.77 o 
  -7   0  10       87.16       81.88      8.66 o 
  -6   0  10      838.69      921.20     24.62 o 
  -5   0  10     1678.98     1829.36     28.38 o 
  -4   0  10      213.37      250.58      9.32 o 
  -3   0  10     1637.84     1660.05     23.02 o 
  -2   0  10     3245.86     3158.07     56.68 o 
  -1   0  10      875.69      854.29     18.97 o 
   0   0  10     1248.98     1398.49     45.31 o 
   1   0  10      125.21      156.04      8.17 o 
   2   0  10      559.11      527.62     17.89 o 
   3   0  10       41.67       56.06      7.79 o 
   4   0  10      370.57      368.28     13.60 o 
   5   0  10      912.57      874.93     32.50 o 
   6   0  10       10.60        0.92      6.80 o 
   7   0  10        4.10       -4.02      9.25 o 
   8   0  10       48.06       62.82     16.02 o 
   9   0  10      588.74      803.95     43.73 o 
  -9   1  10       59.57       59.13     15.99 o 
  -8   1  10        0.59       -2.85      7.38 o 
  -7   1  10       10.14        5.86      4.92 o 
  -6   1  10      969.72      983.90     15.05 o 
  -5   1  10      416.11      432.65      9.24 o 
  -4   1  10       25.08       28.37      3.37 o 
  -3   1  10      301.10      264.03      6.44 o 
  -2   1  10       25.22       34.82      4.01 o 
  -1   1  10        1.87       -1.03      2.82 o 
   0   1  10     1381.08     1477.86     46.37 o 
   1   1  10      193.01      202.25      8.14 o 
   2   1  10      117.19       89.54      4.75 o 
   3   1  10        9.56        6.76      2.62 o 
   4   1  10        9.41       10.29      3.03 o 
   5   1  10        0.24       -0.17      3.71 o 
   6   1  10       92.97       62.64      9.11 o 
   7   1  10        4.28        9.01      6.63 o 
   8   1  10        2.92        5.11      7.36 o 
   9   1  10        4.66       -4.55      8.75 o 
  -9   2  10        8.87       22.05     11.53 o 
  -8   2  10        1.49       -1.58      6.41 o 
  -7   2  10        0.64       -0.21      5.63 o 
  -6   2  10       99.94      105.86      9.05 o 
  -5   2  10      139.33      107.65      6.91 o 
  -4   2  10       52.41       55.84      5.57 o 
  -3   2  10     1127.95     1207.70     18.59 o 
  -2   2  10     1098.28     1212.71     22.06 o 
  -1   2  10        4.71        8.86      5.33 o 
   0   2  10     2370.95     2290.89     27.01 o 
   1   2  10      856.40      862.15     11.85 o 
   2   2  10     3187.55     3191.40     32.05 o 
   3   2  10       58.39       62.79      4.26 o 
   4   2  10      130.58      149.18     10.15 o 
   5   2  10        0.52       -3.94      4.09 o 
   6   2  10       94.33      107.28     14.90 o 
   7   2  10        1.23        6.26      7.02 o 
   8   2  10        1.77        6.34      7.35 o 
   9   2  10        2.58        8.97     11.12 o 
  -9   3  10       10.52        2.51      9.28 o 
  -8   3  10       26.90       23.01      9.08 o 
  -7   3  10       16.43       13.12      7.37 o 
  -6   3  10       27.58       20.87      6.89 o 
  -5   3  10      494.28      486.78     14.92 o 
  -4   3  10      400.32      404.12     12.68 o 
  -3   3  10       57.89       69.23      6.93 o 
  -2   3  10       93.16       97.34      7.61 o 
  -1   3  10      224.93      165.37      9.73 o 
   0   3  10      211.33      191.80      7.82 o 
   1   3  10     1420.87     1470.09     19.00 o 
   2   3  10      350.63      347.64      7.56 o 
   3   3  10     1035.06     1099.16     17.91 o 
   4   3  10      692.25      690.09     18.74 o 
   5   3  10       60.69       50.02      7.46 o 
   6   3  10       83.24       69.15      9.16 o 
   7   3  10       14.40        3.52      7.54 o 
   8   3  10       20.85       23.44     11.27 o 
   9   3  10        2.07        4.73     13.21 o 
  -9   4  10      112.54      104.29     31.84 o 
  -8   4  10        0.07        3.17      9.35 o 
  -7   4  10       77.71       76.49     11.51 o 
  -6   4  10        4.48        4.40      5.88 o 
  -5   4  10      121.52      116.48      9.59 o 
  -4   4  10      228.28      211.02     13.03 o 
  -3   4  10       79.06       93.00     10.33 o 
  -2   4  10      356.37      318.94     14.10 o 
  -1   4  10     2713.93     2595.50     36.96 o 
   0   4  10     4930.61     4755.83     63.69 o 
   1   4  10      511.08      476.95     12.30 o 
   2   4  10        6.37       12.24      2.98 o 
   3   4  10      539.43      524.57     17.96 o 
   4   4  10      100.06      121.53     13.30 o 
   5   4  10      649.49      647.25     20.47 o 
   6   4  10       64.70       53.38      8.69 o 
   7   4  10      199.23      228.47     26.12 o 
   8   4  10        5.46       18.50     14.00 o 
  -9   5  10        4.56        9.54     15.16 o 
  -8   5  10       15.21       36.22     12.35 o 
  -7   5  10        0.15       -1.34      6.34 o 
  -6   5  10       68.30       58.54      9.84 o 
  -5   5  10      126.82      142.02     10.89 o 
  -4   5  10      159.97      187.54     12.17 o 
  -3   5  10        0.04       -1.83      3.41 o 
  -2   5  10       66.71       58.01      6.95 o 
  -1   5  10      306.97      274.05     10.26 o 
   0   5  10      736.13      772.05     18.99 o 
   1   5  10        8.56       14.58      3.99 o 
   2   5  10       23.02       38.93      5.05 o 
   3   5  10       49.08       31.24      7.48 o 
   4   5  10      413.25      388.00     14.41 o 
   5   5  10      147.43      142.50     21.31 o 
   6   5  10        1.42        7.46      7.73 o 
   7   5  10       18.12       33.26     13.99 o 
   8   5  10       22.97        3.58     13.39 o 
  -8   6  10       69.05       47.94     14.09 o 
  -7   6  10        0.07        6.79      7.65 o 
  -6   6  10       39.59       22.64      8.91 o 
  -5   6  10       99.55      115.78     13.04 o 
  -4   6  10       23.38       44.69      7.93 o 
  -3   6  10        9.19       14.85      6.10 o 
  -2   6  10        3.40       -1.76      4.32 o 
  -1   6  10        7.92        9.24      6.91 o 
   0   6  10       59.34       69.19      6.50 o 
   1   6  10        9.70       11.33      4.70 o 
   2   6  10      247.83      249.23     11.28 o 
   3   6  10      327.33      307.11     16.38 o 
   4   6  10      205.77      202.46     13.80 o 
   5   6  10       17.59       13.74      9.08 o 
   6   6  10        1.90        8.59      9.06 o 
   7   6  10       24.37       18.12     11.27 o 
   8   6  10      155.51      182.73     28.02 o 
  -8   7  10      129.89      121.20     19.02 o 
  -7   7  10      294.06      356.01     22.31 o 
  -6   7  10        0.19        6.87      9.64 o 
  -5   7  10       24.35       16.77      8.43 o 
  -4   7  10      302.66      277.79     18.96 o 
  -3   7  10       91.99       73.43      9.94 o 
  -2   7  10       10.84       17.98      7.61 o 
  -1   7  10        3.80       22.74      9.68 o 
   0   7  10      149.61      159.11     10.66 o 
   1   7  10       16.16       24.54      5.71 o 
   2   7  10      408.53      373.40     18.03 o 
   3   7  10      103.82       87.32     10.45 o 
   4   7  10      813.00      761.96     28.49 o 
   5   7  10      668.20      588.93     35.28 o 
   6   7  10       15.80       19.56     18.89 o 
   7   7  10      113.48      134.71     22.23 o 
  -7   8  10      314.21      338.64     28.24 o 
  -6   8  10        0.49       10.58      9.37 o 
  -5   8  10       34.51       28.18      9.45 o 
  -4   8  10       23.96       28.50      8.81 o 
  -3   8  10      341.74      337.19     23.76 o 
  -2   8  10      532.60      538.97     18.65 o 
  -1   8  10        0.11        5.77      6.83 o 
   0   8  10      379.57      383.11     19.52 o 
   1   8  10        1.71        2.07      6.28 o 
   2   8  10      594.05      546.48     32.51 o 
   3   8  10      151.84      177.36     21.89 o 
   4   8  10      272.64      260.53     21.50 o 
   5   8  10       30.66       29.09     14.00 o 
   6   8  10        5.59       12.49     14.95 o 
   7   8  10      113.04      120.61     22.56 o 
  -7   9  10       25.33       16.38     12.92 o 
  -6   9  10       17.53       21.72     14.24 o 
  -5   9  10      132.78      141.38     19.22 o 
  -4   9  10      223.53      206.96     18.45 o 
  -3   9  10      226.30      225.34     15.87 o 
  -2   9  10       55.19       69.01      9.63 o 
  -1   9  10       43.54       46.15     10.48 o 
   0   9  10      316.93      305.09     23.14 o 
   1   9  10        8.40       -2.13      6.64 o 
   2   9  10       39.64       52.52     10.17 o 
   3   9  10        4.03       -6.64      6.64 o 
   4   9  10      159.45      132.10     17.12 o 
   5   9  10        0.06        0.40     11.29 o 
   6   9  10       10.44       13.67     12.08 o 
  -6  10  10        2.26        1.95     10.13 o 
  -5  10  10      127.43      137.43     17.46 o 
  -4  10  10       14.95       16.18     10.28 o 
  -3  10  10      172.76      170.19     17.33 o 
  -2  10  10       17.45       23.12      8.57 o 
  -1  10  10      221.63      202.82     21.24 o 
   0  10  10       38.00       29.48      9.32 o 
   1  10  10        7.08       -1.23      9.64 o 
   2  10  10       24.41        5.48     11.48 o 
   3  10  10        1.33        6.35      9.05 o 
   4  10  10      154.82      161.26     19.73 o 
   5  10  10      202.93      136.14     23.27 o 
  -5  11  10       96.39       57.24     14.80 o 
  -4  11  10        7.93       22.78     11.85 o 
  -3  11  10       22.89       20.47     10.97 o 
  -2  11  10       82.49       95.92     13.63 o 
  -1  11  10        0.77       -2.91      7.97 o 
   0  11  10       13.01        6.70      8.84 o 
   1  11  10       27.51       13.43     13.53 o 
   2  11  10        1.34       -4.92     11.94 o 
   3  11  10        1.23       17.52     12.83 o 
   4  11  10      114.31       99.07     19.34 o 
  -3  12  10        1.78      -10.78     17.70 o 
  -2  12  10       42.45       56.49     11.89 o 
  -1  12  10       43.90       51.64     22.67 o 
   0  12  10       31.27       -3.05     11.68 o 
   1  12  10       53.14       53.28     15.73 o 
   2  12  10        0.00        7.99     14.47 o 
   3  12  10        0.13       -3.58     12.56 o 
  -9   1  11      364.45      383.99     33.16 o 
  -8   1  11      439.47      441.59     31.85 o 
  -7   1  11       97.29      104.66      8.66 o 
  -6   1  11       97.03      112.82      6.45 o 
  -5   1  11      197.66      207.18      8.18 o 
  -4   1  11       12.09       11.13      2.73 o 
  -3   1  11      859.30      869.26     13.01 o 
  -2   1  11       68.05       70.97      5.57 o 
  -1   1  11     2188.89     2122.12     27.19 o 
   0   1  11     3634.10     3756.01     92.63 o 
   1   1  11      159.91      154.05      8.48 o 
   2   1  11       47.77       48.90      3.38 o 
   3   1  11      109.35       96.58      6.10 o 
   4   1  11      373.51      360.21     17.09 o 
   5   1  11      746.45      731.18     18.09 o 
   6   1  11      459.73      394.64     18.57 o 
   7   1  11      232.06      250.41     17.76 o 
   8   1  11        9.84       11.64     10.80 o 
   9   1  11       27.59       21.08     10.16 o 
  -9   2  11        0.04       -5.11      9.52 o 
  -8   2  11        2.24       18.25      6.89 o 
  -7   2  11      666.29      730.04     19.19 o 
  -6   2  11        7.59       10.11      4.77 o 
  -5   2  11      304.26      269.87      9.75 o 
  -4   2  11      183.81      218.18     11.59 o 
  -3   2  11     1607.04     1641.56     22.66 o 
  -2   2  11     6737.49     6774.51     87.91 o 
  -1   2  11      125.14      153.62      8.48 o 
   0   2  11      333.37      360.55      9.30 o 
   1   2  11      945.83      990.60     13.31 o 
   2   2  11      274.95      286.45      7.32 o 
   3   2  11     2444.47     2455.64     27.48 o 
   4   2  11       41.85       29.05      5.99 o 
   5   2  11     1641.67     1558.60     31.08 o 
   6   2  11        4.85       10.05      7.05 o 
   7   2  11      181.67      162.12     14.67 o 
   8   2  11        0.83       -3.83      7.07 o 
   9   2  11       57.35       51.46     14.43 o 
  -9   3  11       28.14       48.29     13.48 o 
  -8   3  11        0.04        5.20      6.95 o 
  -7   3  11       16.09       15.76      7.54 o 
  -6   3  11      537.22      545.68     23.21 o 
  -5   3  11      207.22      228.38     15.85 o 
  -4   3  11        0.13        3.05      3.73 o 
  -3   3  11      339.38      382.60     13.51 o 
  -2   3  11      224.46      215.63     10.42 o 
  -1   3  11     4379.74     4295.71     51.04 o 
   0   3  11      439.25      438.09     11.12 o 
   1   3  11      366.38      375.86      9.03 o 
   2   3  11      339.28      356.04      9.75 o 
   3   3  11      896.07      869.89     15.62 o 
   4   3  11      979.73      892.36     21.78 o 
   5   3  11      245.88      241.04     14.83 o 
   6   3  11      142.30      144.37     12.38 o 
   7   3  11        0.98       -5.88      7.22 o 
   8   3  11        0.19        3.24      9.18 o 
   9   3  11      184.34      264.54     42.93 o 
  -9   4  11      249.67      285.10     25.50 o 
  -8   4  11       39.79       41.38     13.93 o 
  -7   4  11       12.74       16.12      7.81 o 
  -6   4  11        0.20        6.66      6.10 o 
  -5   4  11       95.38       87.45      8.75 o 
  -4   4  11      166.26      173.38     12.26 o 
  -3   4  11       75.90       85.19      8.66 o 
  -2   4  11      286.01      321.80      8.29 o 
  -1   4  11     8501.11     8420.92     83.53 o 
   0   4  11     2611.70     2694.05     34.36 o 
   1   4  11       57.86       67.06      5.85 o 
   2   4  11        2.38       -2.79      2.79 o 
   3   4  11      717.09      699.82     18.79 o 
   4   4  11       33.11       45.08      6.37 o 
   5   4  11       59.39       76.96      9.50 o 
   6   4  11        7.06       -0.43      5.42 o 
   7   4  11       23.28       26.01     12.10 o 
   8   4  11        0.28       16.67     13.44 o 
  -9   5  11        3.77      -11.00     11.00 o 
  -8   5  11      115.90      134.67     16.08 o 
  -7   5  11       11.04       15.31      7.78 o 
  -6   5  11       69.20       79.52     11.31 o 
  -5   5  11      749.15      670.10     22.68 o 
  -4   5  11     1460.70     1460.40     28.60 o 
  -3   5  11      200.67      205.00     13.56 o 
  -2   5  11       43.92       40.10      6.23 o 
  -1   5  11        7.58        8.47      3.16 o 
   0   5  11      130.24      139.08      8.60 o 
   1   5  11      314.97      288.74     10.80 o 
   2   5  11     1325.05     1333.46     23.09 o 
   3   5  11        1.07       -0.44      6.92 o 
   4   5  11      286.01      266.73     13.58 o 
   5   5  11       81.59       94.29     10.50 o 
   6   5  11       27.75       18.29      8.95 o 
   7   5  11      139.38      130.31     21.40 o 
   8   5  11        0.31        2.25     18.16 o 
  -8   6  11        0.16        5.52     10.93 o 
  -7   6  11        0.32        1.93      8.00 o 
  -6   6  11       36.61       24.98      8.46 o 
  -5   6  11       85.90       92.29     12.30 o 
  -4   6  11       89.20       95.22     11.39 o 
  -3   6  11      536.21      500.19     22.99 o 
  -2   6  11      106.73       93.78      8.85 o 
  -1   6  11      398.70      410.16     13.29 o 
   0   6  11      103.75      112.35      9.01 o 
   1   6  11      188.95      187.08     10.74 o 
   2   6  11       22.80       21.24      5.00 o 
   3   6  11        1.19        6.20      6.19 o 
   4   6  11        0.68       -1.08      5.10 o 
   5   6  11        0.56        5.72      8.96 o 
   6   6  11        5.49       -3.92      7.15 o 
   7   6  11       23.71       19.41     13.30 o 
   8   6  11       97.09       79.02     20.69 o 
  -8   7  11        2.25       -3.37     10.00 o 
  -7   7  11       18.54       29.67     10.69 o 
  -6   7  11       64.91       74.42     12.38 o 
  -5   7  11        5.20        6.51      7.52 o 
  -4   7  11       34.08       31.74      8.63 o 
  -3   7  11      194.61      209.97     16.91 o 
  -2   7  11       55.94       57.15      8.26 o 
  -1   7  11       25.76       22.63      7.40 o 
   0   7  11       26.39       32.77      5.80 o 
   1   7  11       41.48       59.58      9.31 o 
   2   7  11      198.61      189.20     14.35 o 
   3   7  11        8.72        5.28      6.37 o 
   4   7  11        4.81       -4.49      7.16 o 
   5   7  11      266.29      260.55     26.60 o 
   6   7  11      115.22      137.50     49.26 o 
   7   7  11        2.00       17.01     14.14 o 
  -7   8  11       66.20       84.23     13.59 o 
  -6   8  11        8.43        0.40      8.48 o 
  -5   8  11      136.57      179.20     17.64 o 
  -4   8  11      151.65      145.42     12.93 o 
  -3   8  11       12.40       14.29      6.76 o 
  -2   8  11       92.40       86.70     12.33 o 
  -1   8  11        6.73       10.80      6.75 o 
   0   8  11       68.56       52.86      9.66 o 
   1   8  11      575.91      513.40     16.92 o 
   2   8  11       68.68       79.01     11.12 o 
   3   8  11       56.41       56.77     10.23 o 
   4   8  11       23.24       29.70     10.42 o 
   5   8  11      207.20      264.19     28.08 o 
   6   8  11        5.18        3.50     12.11 o 
   7   8  11       27.11       34.60     26.90 o 
  -7   9  11      241.20      268.12     27.09 o 
  -6   9  11       81.96      109.61     30.14 o 
  -5   9  11       31.19       27.63     13.81 o 
  -4   9  11      195.76      188.32     18.07 o 
  -3   9  11       77.95       78.13     10.76 o 
  -2   9  11      118.82      137.16     14.34 o 
  -1   9  11      154.36      134.15     14.13 o 
   0   9  11       57.51       45.43      9.56 o 
   1   9  11      280.20      273.00     18.72 o 
   2   9  11        6.55       13.80      7.86 o 
   3   9  11       16.99        5.25      7.88 o 
   4   9  11      125.46      145.41     31.25 o 
   5   9  11       26.42        9.27     11.53 o 
   6   9  11        3.00        5.31     13.02 o 
  -6  10  11       42.28       55.37     13.61 o 
  -5  10  11       26.45        4.86     12.69 o 
  -4  10  11        9.16       18.39      9.73 o 
  -3  10  11      125.09      106.53     12.20 o 
  -2  10  11      148.44      175.71     16.65 o 
  -1  10  11      124.12      120.90     14.32 o 
   0  10  11       27.42       22.84     10.01 o 
   1  10  11      158.51      155.60     24.26 o 
   2  10  11      289.55      315.59     40.91 o 
   3  10  11       40.29       28.91      9.66 o 
   4  10  11      101.33      115.90     17.43 o 
   5  10  11        8.66        9.49     12.49 o 
  -5  11  11       64.86       98.37     16.64 o 
  -4  11  11       28.84       13.40     10.90 o 
  -3  11  11       11.46        2.23     11.97 o 
  -2  11  11        8.13       15.83      8.18 o 
  -1  11  11      108.26      124.96     15.24 o 
   0  11  11       53.01       52.93     12.22 o 
   1  11  11        0.02       17.20     12.19 o 
   2  11  11       46.53       21.58     13.75 o 
   3  11  11      190.03      198.15     22.89 o 
   4  11  11       45.46       46.58     14.74 o 
  -3  12  11       67.72       37.27     18.23 o 
  -2  12  11       59.51       70.80     12.66 o 
  -1  12  11       18.54       22.69     10.18 o 
   0  12  11       78.23       95.70     18.95 o 
   1  12  11        8.16       10.63     17.08 o 
   2  12  11       47.63       56.12     17.05 o 
  -9   0  12        1.35        2.72     18.33 o 
  -8   0  12       49.84       50.10     18.90 o 
  -7   0  12      604.11      667.72     19.27 o 
  -6   0  12      324.58      340.04     13.65 o 
  -5   0  12     1805.68     1822.30     28.82 o 
  -4   0  12       47.87       70.91      6.32 o 
  -3   0  12     2010.51     1980.72     29.98 o 
  -2   0  12      346.35      309.52     25.61 o 
  -1   0  12      333.53      263.66     11.12 o 
   0   0  12       28.99       22.78      5.70 o 
   1   0  12     3370.74     3161.07     62.98 o 
   2   0  12      374.29      380.71     12.78 o 
   3   0  12      833.11      811.46     20.40 o 
   4   0  12       21.01       15.22      4.77 o 
   5   0  12     4348.96     4095.10     90.65 o 
   6   0  12        6.99        2.84      7.59 o 
   7   0  12       44.03       26.56     12.85 o 
   8   0  12       66.30       53.41     14.93 o 
   9   0  12      742.12      903.27     60.57 o 
  -9   1  12      109.95      113.20     25.71 o 
  -8   1  12      220.84      219.49     16.67 o 
  -7   1  12      571.16      568.95     13.33 o 
  -6   1  12      585.49      582.67     11.81 o 
  -5   1  12        7.37        5.12      2.83 o 
  -4   1  12      631.32      689.52     11.55 o 
  -3   1  12     1410.98     1427.73     17.74 o 
  -2   1  12      127.66      151.71      7.90 o 
  -1   1  12     2605.14     2599.08     32.18 o 
   0   1  12      292.20      321.12      8.97 o 
   1   1  12      446.93      417.54      9.40 o 
   2   1  12       20.25       34.26      4.30 o 
   3   1  12      167.56      156.17      7.92 o 
   4   1  12      641.19      575.83     16.42 o 
   5   1  12       60.22       42.22      9.21 o 
   6   1  12        5.62        1.95      5.13 o 
   7   1  12        0.40        9.73      6.74 o 
   8   1  12      133.73      137.94     21.94 o 
   9   1  12      246.55      251.18     21.04 o 
  -9   2  12       12.16       10.84     10.38 o 
  -8   2  12       38.51       46.93      8.14 o 
  -7   2  12      181.52      190.70     12.11 o 
  -6   2  12        2.30       -0.62      4.09 o 
  -5   2  12      317.34      298.49     12.13 o 
  -4   2  12       79.49       94.82      6.99 o 
  -3   2  12      669.72      577.92     12.70 o 
  -2   2  12      586.73      615.77     16.05 o 
  -1   2  12      334.69      371.26     11.65 o 
   0   2  12      112.17      116.25      6.54 o 
   1   2  12     1592.10     1688.28     20.42 o 
   2   2  12      336.38      351.32      8.43 o 
   3   2  12       17.85       13.50      4.32 o 
   4   2  12       14.03        5.89      4.12 o 
   5   2  12     2346.39     2300.80     39.69 o 
   6   2  12        0.07       -0.67      5.68 o 
   7   2  12        3.59       -1.44      5.98 o 
   8   2  12       30.85       35.65     10.05 o 
   9   2  12       14.60        4.94     11.54 o 
  -9   3  12      257.80      272.75     46.51 o 
  -8   3  12      388.56      397.55     18.10 o 
  -7   3  12       19.94       25.50      8.28 o 
  -6   3  12      336.26      335.99     14.93 o 
  -5   3  12      124.81      126.35      9.60 o 
  -4   3  12        0.67        7.62      4.17 o 
  -3   3  12      378.36      397.26     14.25 o 
  -2   3  12     4779.08     4680.18     85.21 o 
  -1   3  12     2536.36     2543.69     34.93 o 
   0   3  12     2360.13     2404.54     30.02 o 
   1   3  12      324.09      315.73      8.63 o 
   2   3  12       26.56       26.43      3.80 o 
   3   3  12      222.80      205.65     16.55 o 
   4   3  12      872.80      803.26     22.12 o 
   5   3  12      365.42      304.67     16.71 o 
   6   3  12       62.64       40.73      8.97 o 
   7   3  12        1.57        6.41      7.48 o 
   8   3  12        8.66        9.69      9.61 o 
  -9   4  12       10.77        5.66     13.11 o 
  -8   4  12        9.61        3.55      7.87 o 
  -7   4  12       33.09       16.18      8.58 o 
  -6   4  12      264.71      264.52     18.19 o 
  -5   4  12       98.98       88.96     14.66 o 
  -4   4  12        2.62        1.65      4.75 o 
  -3   4  12      388.69      340.29     15.91 o 
  -2   4  12       82.40      101.72      8.59 o 
  -1   4  12     8379.40     8163.12     82.17 o 
   0   4  12      450.98      449.68     13.88 o 
   1   4  12      269.62      286.06     10.91 o 
   2   4  12      416.98      404.22      9.91 o 
   3   4  12      680.61      647.29     15.90 o 
   4   4  12      329.81      358.92     15.93 o 
   5   4  12       17.71       23.64      6.80 o 
   6   4  12      292.54      266.96     17.28 o 
   7   4  12        3.29        5.22     10.97 o 
   8   4  12       87.36       92.60     20.59 o 
  -9   5  12       12.47       21.33     16.58 o 
  -8   5  12        0.81       -3.51      9.39 o 
  -7   5  12      171.08      183.40     16.43 o 
  -6   5  12       90.73      124.84     24.03 o 
  -5   5  12        0.60       -3.85      8.50 o 
  -4   5  12      364.81      365.12     21.30 o 
  -3   5  12      423.24      412.39     19.17 o 
  -2   5  12       66.10       89.37      8.05 o 
  -1   5  12       12.30       17.35      3.65 o 
   0   5  12      542.06      510.43     14.03 o 
   1   5  12       28.11       36.34      5.75 o 
   2   5  12      257.75      247.67      8.99 o 
   3   5  12       42.87       31.92      6.85 o 
   4   5  12        7.63        2.79      4.64 o 
   5   5  12       21.30       21.26      6.44 o 
   6   5  12       11.80        7.55      8.42 o 
   7   5  12        5.08       -2.18      9.40 o 
   8   5  12        7.90       -8.89     11.94 o 
  -8   6  12        0.89        0.51     10.71 o 
  -7   6  12      221.00      231.94     19.19 o 
  -6   6  12       13.53        4.33      7.72 o 
  -5   6  12      831.66      742.41     27.14 o 
  -4   6  12      237.13      223.47     14.07 o 
  -3   6  12       47.55       40.56      7.10 o 
  -2   6  12      367.86      342.52     15.14 o 
  -1   6  12     2182.96     2077.37     35.05 o 
   0   6  12      252.08      259.53     11.97 o 
   1   6  12       16.52       18.97      5.19 o 
   2   6  12      548.32      526.94     15.25 o 
   3   6  12      105.76      132.03     11.64 o 
   4   6  12      468.71      431.02     19.24 o 
   5   6  12       34.26       24.53     19.14 o 
   6   6  12       27.40        9.95      9.03 o 
   7   6  12       11.98       13.69     13.47 o 
   8   6  12      228.20      201.18     34.96 o 
  -8   7  12       71.09       81.51     19.92 o 
  -7   7  12        0.74       25.67     12.94 o 
  -6   7  12       63.32       71.31     12.51 o 
  -5   7  12       35.07       30.00      9.03 o 
  -4   7  12       19.98       19.91      9.43 o 
  -3   7  12      144.85      157.98     12.48 o 
  -2   7  12      216.33      199.03     15.32 o 
  -1   7  12        4.35        5.93      4.90 o 
   0   7  12      882.43      823.08     21.41 o 
   1   7  12     1187.69     1138.68     24.14 o 
   2   7  12        9.45       19.13      7.13 o 
   3   7  12       19.50       17.88     10.77 o 
   4   7  12        9.83        8.04      7.87 o 
   5   7  12      118.17      113.64     20.32 o 
   6   7  12        4.98        3.13     19.08 o 
   7   7  12       19.07       13.19     13.89 o 
  -7   8  12        0.33       21.32     10.78 o 
  -6   8  12       17.31        7.07      9.40 o 
  -5   8  12      245.98      235.29     19.80 o 
  -4   8  12        3.36       -2.16      6.07 o 
  -3   8  12       75.65       62.32      9.26 o 
  -2   8  12       19.86       19.93      7.51 o 
  -1   8  12      120.01       92.30     17.83 o 
   0   8  12      175.08      163.72     14.76 o 
   1   8  12       27.72       32.94      9.19 o 
   2   8  12      332.62      318.38     19.14 o 
   3   8  12        1.22        4.93      6.99 o 
   4   8  12      316.33      324.06     27.45 o 
   5   8  12       19.40       16.72     12.95 o 
   6   8  12        6.44        2.90     17.01 o 
   7   8  12       24.35       24.59     21.42 o 
  -7   9  12      121.27      147.29     23.78 o 
  -6   9  12       36.35       70.05     18.65 o 
  -5   9  12       72.39      112.52     19.38 o 
  -4   9  12       71.48       60.64     12.25 o 
  -3   9  12        8.28       13.02      7.13 o 
  -2   9  12        0.77        5.06      6.70 o 
  -1   9  12       21.10       29.82     10.38 o 
   0   9  12        1.39       -0.47      7.28 o 
   1   9  12        7.14        9.96     14.22 o 
   2   9  12       14.10       16.09      8.23 o 
   3   9  12       60.05       63.06     15.13 o 
   4   9  12       25.96       27.53     11.47 o 
   5   9  12      122.21      140.06     22.79 o 
   6   9  12        1.79      -11.18     12.28 o 
  -6  10  12       17.78       21.27     12.11 o 
  -5  10  12       14.53        3.74     10.35 o 
  -4  10  12        2.14       -1.23      9.15 o 
  -3  10  12       18.61       18.39      8.54 o 
  -2  10  12      116.74      140.76     15.04 o 
  -1  10  12        1.67       15.51     13.46 o 
   0  10  12       26.89       33.02     10.40 o 
   1  10  12      162.92      154.31     19.78 o 
   2  10  12       38.13       32.03     12.49 o 
   3  10  12        1.37       -5.90      7.95 o 
   4  10  12        0.58       -9.35      9.35 o 
   5  10  12        6.50       11.12     13.52 o 
  -5  11  12       16.83        9.64     11.10 o 
  -4  11  12        9.88        5.58     10.88 o 
  -3  11  12      334.98      327.48     28.73 o 
  -2  11  12       39.16       47.72     10.63 o 
  -1  11  12       17.49       24.14     10.38 o 
   0  11  12        1.56       27.30     12.83 o 
   1  11  12       27.84       27.19     13.28 o 
   2  11  12       87.66       66.90     15.86 o 
   3  11  12      177.21      163.41     27.51 o 
   4  11  12        8.69       17.33     12.80 o 
  -3  12  12       43.68       53.43     15.82 o 
  -2  12  12      248.65      295.91     23.18 o 
  -1  12  12        2.47       18.87     10.46 o 
   0  12  12       45.29       50.90     15.69 o 
   1  12  12       55.27       31.75     15.26 o 
   2  12  12        5.84       17.28     12.99 o 
  -9   1  13        0.53      -10.46     10.97 o 
  -8   1  13      310.62      315.25     15.89 o 
  -7   1  13      225.14      250.86     10.82 o 
  -6   1  13       58.10       55.84      5.19 o 
  -5   1  13        3.14        2.22      2.89 o 
  -4   1  13      481.07      493.69      9.96 o 
  -3   1  13      393.59      411.73      9.07 o 
  -2   1  13       49.95       51.44      5.26 o 
  -1   1  13      288.10      302.40      9.41 o 
   0   1  13       12.26       18.26      3.81 o 
   1   1  13     1348.19     1314.55     18.61 o 
   2   1  13     1246.40     1317.23     17.29 o 
   3   1  13      258.22      283.38      9.49 o 
   4   1  13      285.58      298.10     12.66 o 
   5   1  13     1268.75     1186.85     39.14 o 
   6   1  13       84.17       89.21     10.43 o 
   7   1  13       98.01      130.19     13.42 o 
   8   1  13       28.81       22.96      9.15 o 
   9   1  13       44.63       70.22     19.14 o 
  -9   2  13        0.10        6.78     12.68 o 
  -8   2  13       37.25       33.47      7.58 o 
  -7   2  13      149.75      159.82     13.20 o 
  -6   2  13      524.18      541.46     17.36 o 
  -5   2  13      270.92      281.25     11.09 o 
  -4   2  13      762.15      795.93     16.49 o 
  -3   2  13       64.57       78.85      7.01 o 
  -2   2  13     1280.42     1306.14     22.13 o 
  -1   2  13       45.28       38.83      5.29 o 
   0   2  13      536.93      619.90     18.04 o 
   1   2  13     1053.47     1252.80     17.15 o 
   2   2  13       96.83      110.61      5.79 o 
   3   2  13      297.40      314.01      8.92 o 
   4   2  13       26.16       26.34      5.81 o 
   5   2  13      336.94      310.88     15.69 o 
   6   2  13       40.88       27.96      8.19 o 
   7   2  13       25.00       14.12      7.63 o 
   8   2  13       18.93       15.62      8.19 o 
  -9   3  13       10.93       19.88     12.14 o 
  -8   3  13       77.04       84.89      9.66 o 
  -7   3  13      162.62      150.46     14.38 o 
  -6   3  13       47.51       46.81      7.40 o 
  -5   3  13      857.06      910.85     21.05 o 
  -4   3  13      257.37      269.96     14.22 o 
  -3   3  13      898.60      824.37     23.75 o 
  -2   3  13      176.94      217.19     20.22 o 
  -1   3  13      301.46      303.45     17.58 o 
   0   3  13      482.96      449.96     11.43 o 
   1   3  13        5.39        9.03      3.06 o 
   2   3  13       15.57       19.04      3.47 o 
   3   3  13     2721.54     2667.86     35.76 o 
   4   3  13     1381.04     1399.42     32.29 o 
   5   3  13       23.54       19.04      6.32 o 
   6   3  13       90.32       79.15     12.67 o 
   7   3  13      368.18      417.30     26.36 o 
   8   3  13      130.78      169.48     20.49 o 
  -9   4  13       26.72       16.32     10.28 o 
  -8   4  13        0.48        4.09      8.73 o 
  -7   4  13      116.83      112.64     13.20 o 
  -6   4  13      164.08      140.17     13.52 o 
  -5   4  13      293.39      300.88     17.26 o 
  -4   4  13        6.19        6.19      5.19 o 
  -3   4  13        5.90        9.01      4.52 o 
  -2   4  13      121.40      133.88      7.26 o 
  -1   4  13     1363.64     1335.79     23.82 o 
   0   4  13      752.50      750.57     16.22 o 
   1   4  13       86.86       90.43      6.22 o 
   2   4  13      136.50      128.06      6.58 o 
   3   4  13      310.60      341.66     11.97 o 
   4   4  13        1.09       -2.70      4.78 o 
   5   4  13       88.92       89.11     10.15 o 
   6   4  13       96.50       88.13     10.86 o 
   7   4  13       88.61      115.03     23.51 o 
   8   4  13      290.73      247.48     29.54 o 
  -9   5  13        0.01        6.31     15.16 o 
  -8   5  13       38.80       26.29     11.77 o 
  -7   5  13       87.46       99.86     15.84 o 
  -6   5  13      121.62       83.87     13.86 o 
  -5   5  13       53.86       83.37     10.21 o 
  -4   5  13        0.25       -0.70      5.40 o 
  -3   5  13       50.05       56.88      7.16 o 
  -2   5  13      437.63      423.45     16.59 o 
  -1   5  13       46.54       34.63      4.98 o 
   0   5  13       25.99       25.92      8.01 o 
   1   5  13      192.26      225.74     12.51 o 
   2   5  13      233.43      218.74      8.77 o 
   3   5  13      195.99      203.61     13.01 o 
   4   5  13        0.01       -6.40      6.40 o 
   5   5  13       15.95       16.26      6.61 o 
   6   5  13      151.55      137.81     16.28 o 
   7   5  13      138.92      152.71     22.77 o 
   8   5  13       49.19       28.52     16.54 o 
  -8   6  13      235.29      249.29     27.22 o 
  -7   6  13       23.52       29.75      9.58 o 
  -6   6  13       55.47       37.76     14.14 o 
  -5   6  13       19.99       11.45      5.98 o 
  -4   6  13       96.11       81.78      9.60 o 
  -3   6  13        0.14       -3.35      4.77 o 
  -2   6  13      451.12      452.14     18.27 o 
  -1   6  13     2538.41     2528.39     44.45 o 
   0   6  13       58.51       65.64     13.47 o 
   1   6  13       84.24       87.83     11.77 o 
   2   6  13      563.51      525.26     18.73 o 
   3   6  13      217.22      260.74     15.20 o 
   4   6  13      521.52      493.42     18.49 o 
   5   6  13       13.36       23.20     10.91 o 
   6   6  13        4.04       -5.92     12.72 o 
   7   6  13       15.63        5.55     11.32 o 
  -8   7  13       20.46       20.73     15.78 o 
  -7   7  13      310.46      396.67     37.27 o 
  -6   7  13      111.26      103.80     14.05 o 
  -5   7  13        0.48       -4.34      6.81 o 
  -4   7  13       53.49       46.98      8.28 o 
  -3   7  13        3.14        7.90      5.44 o 
  -2   7  13      308.39      278.55     27.98 o 
  -1   7  13      746.55      641.45     22.13 o 
   0   7  13     1321.24     1256.70     25.18 o 
   1   7  13      975.40     1004.56     22.83 o 
   2   7  13      481.88      455.18     18.78 o 
   3   7  13      124.90      140.49     12.98 o 
   4   7  13       13.96       14.22      9.29 o 
   5   7  13      469.96      440.56     31.70 o 
   6   7  13        2.73        2.55     10.83 o 
   7   7  13       90.94       91.41     21.52 o 
  -7   8  13        6.42       28.46     15.26 o 
  -6   8  13       91.17       71.63     16.93 o 
  -5   8  13       40.56       30.10     10.17 o 
  -4   8  13      113.57      135.42     12.55 o 
  -3   8  13      258.85      246.30     18.27 o 
  -2   8  13      193.87      161.08     14.65 o 
  -1   8  13        8.67        8.61      5.46 o 
   0   8  13       74.13       60.87     13.46 o 
   1   8  13     1100.33     1108.53     27.11 o 
   2   8  13       56.07       41.83      9.22 o 
   3   8  13       10.45       -0.80      6.45 o 
   4   8  13       73.14       70.63     13.16 o 
   5   8  13       31.41       35.68     14.12 o 
   6   8  13       32.71       41.72     15.21 o 
  -6   9  13      170.80      171.35     19.24 o 
  -5   9  13       88.85       65.48     22.00 o 
  -4   9  13       10.24       19.48      8.76 o 
  -3   9  13       12.51        2.84      8.13 o 
  -2   9  13        0.45       -6.04      6.04 o 
  -1   9  13      260.60      244.06     20.99 o 
   0   9  13        4.25       17.86      8.21 o 
   1   9  13      669.50      732.75     31.55 o 
   2   9  13      410.26      418.80     21.39 o 
   3   9  13       65.15       95.34     15.02 o 
   4   9  13       35.80       34.49     12.30 o 
   5   9  13       35.79       37.28     15.67 o 
   6   9  13      194.42      179.92     26.22 o 
  -6  10  13      111.90      113.37     17.21 o 
  -5  10  13       65.96       51.70     16.41 o 
  -4  10  13      148.15      118.98     15.89 o 
  -3  10  13        0.09       -7.47      7.56 o 
  -2  10  13       63.27       57.99     11.06 o 
  -1  10  13        1.24       13.44      9.51 o 
   0  10  13       68.69       64.42     12.39 o 
   1  10  13       79.79       74.32     20.23 o 
   2  10  13      117.92      107.52     17.31 o 
   3  10  13      117.97       93.42     15.82 o 
   4  10  13        8.45       24.36     11.61 o 
   5  10  13       22.65       20.46     15.99 o 
  -4  11  13        9.73        1.05      9.55 o 
  -3  11  13       97.21      123.28     19.44 o 
  -2  11  13      129.71      165.22     24.67 o 
  -1  11  13       42.70       76.04     13.14 o 
   0  11  13       11.08       20.40     13.32 o 
   1  11  13       15.24        6.21     12.63 o 
   2  11  13       25.04       26.52     12.80 o 
   3  11  13        7.15       -4.54     13.62 o 
   4  11  13        1.05       21.22     17.31 o 
  -3  12  13        1.82        8.20     10.77 o 
  -2  12  13      127.71      162.38     22.46 o 
  -1  12  13       30.30       30.96     12.24 o 
   0  12  13       14.85       22.73     14.41 o 
   1  12  13        1.09        8.23     14.19 o 
   2  12  13        2.61       -3.48     11.65 o 
  -8   0  14       57.58       42.74     15.30 o 
  -7   0  14      447.96      492.29     17.14 o 
  -6   0  14     1100.71     1125.69     23.83 o 
  -5   0  14      148.08      151.94      9.81 o 
  -4   0  14       13.21        7.83      4.11 o 
  -3   0  14       42.52       65.39      5.92 o 
  -2   0  14     3755.52     3779.34     58.15 o 
  -1   0  14      334.24      301.72     15.56 o 
   0   0  14      796.47      784.25     23.35 o 
   1   0  14     2059.79     2122.27     33.26 o 
   2   0  14       96.92       85.45      7.98 o 
   3   0  14      253.67      215.94     12.76 o 
   4   0  14       12.85       18.09      5.75 o 
   5   0  14      452.66      448.66     24.60 o 
   6   0  14      187.08      155.91     25.77 o 
   7   0  14       10.59       22.53     11.00 o 
   8   0  14      102.64      128.69     21.24 o 
  -8   1  14       57.96       66.27     10.60 o 
  -7   1  14      119.48      125.55      8.23 o 
  -6   1  14      773.29      791.09     14.13 o 
  -5   1  14      150.21      146.76      6.84 o 
  -4   1  14        0.36       -0.89      2.43 o 
  -3   1  14       45.12       31.57      7.08 o 
  -2   1  14      431.56      440.38     12.27 o 
  -1   1  14      336.62      359.52     10.61 o 
   0   1  14        7.87        5.91      3.72 o 
   1   1  14      797.51      857.60     14.77 o 
   2   1  14       85.50       77.72      5.41 o 
   3   1  14      286.79      319.72     12.87 o 
   4   1  14      381.69      386.62     14.37 o 
   5   1  14       11.80        5.70      7.37 o 
   6   1  14      259.16      239.91     16.50 o 
   7   1  14      141.53      167.52     15.26 o 
   8   1  14        1.33        0.78      7.05 o 
  -8   2  14       10.93        1.55      5.70 o 
  -7   2  14     1163.05     1159.71     24.68 o 
  -6   2  14      611.21      645.64     14.82 o 
  -5   2  14      844.40      866.91     17.12 o 
  -4   2  14       40.73       46.07      5.18 o 
  -3   2  14     1081.58     1095.89     20.99 o 
  -2   2  14     4905.41     4894.78     55.92 o 
  -1   2  14     4805.35     4752.42     58.80 o 
   0   2  14     1804.16     2000.42     26.69 o 
   1   2  14     1083.48     1055.97     15.83 o 
   2   2  14      768.65      805.37     13.57 o 
   3   2  14      144.48      154.22      7.37 o 
   4   2  14        0.35        5.71      4.58 o 
   5   2  14      651.94      596.57     19.41 o 
   6   2  14       26.62       17.21      8.70 o 
   7   2  14      187.59      181.14     23.01 o 
   8   2  14        4.23        7.90      8.33 o 
  -9   3  14       12.27       42.26     25.33 o 
  -8   3  14       30.32       26.14      7.55 o 
  -7   3  14       40.69       38.59      8.10 o 
  -6   3  14        5.62        7.43      5.93 o 
  -5   3  14      184.13      177.37     11.55 o 
  -4   3  14       24.02       21.62      6.04 o 
  -3   3  14      249.98      258.65     35.54 o 
  -2   3  14      729.98      703.45     21.51 o 
  -1   3  14      564.99      555.58     12.88 o 
   0   3  14       19.40       32.75      4.44 o 
   1   3  14      295.67      290.13      8.70 o 
   2   3  14       10.48       11.57      3.48 o 
   3   3  14        0.68       10.33      4.50 o 
   4   3  14      880.68      782.83     21.43 o 
   5   3  14      133.51      126.77     12.19 o 
   6   3  14      112.01      108.29     13.48 o 
   7   3  14      199.65      227.69     20.35 o 
   8   3  14       29.09       40.21     11.98 o 
  -9   4  14       73.21       85.59     16.33 o 
  -8   4  14      122.48       96.50     12.22 o 
  -7   4  14      119.74      145.68     14.93 o 
  -6   4  14       85.21       92.55     13.07 o 
  -5   4  14      932.99      918.69     25.43 o 
  -4   4  14      174.70      163.25     12.66 o 
  -3   4  14       25.87       23.10      5.93 o 
  -2   4  14     1678.87     1796.76     28.80 o 
  -1   4  14      284.85      284.16     12.15 o 
   0   4  14       22.19       34.51      5.14 o 
   1   4  14       66.86       98.93      6.64 o 
   2   4  14       27.95       27.97      4.15 o 
   3   4  14      175.63      186.04     12.63 o 
   4   4  14      104.81       91.14      9.95 o 
   5   4  14      300.23      337.09     17.75 o 
   6   4  14       24.68       14.07      6.63 o 
   7   4  14       11.60       -3.70     10.18 o 
   8   4  14      178.88      172.71     35.13 o 
  -8   5  14        0.10        3.16     10.65 o 
  -7   5  14       55.66       53.27     27.35 o 
  -6   5  14       30.87       25.67      9.76 o 
  -5   5  14      289.31      324.04     18.70 o 
  -4   5  14       34.97       15.52      6.88 o 
  -3   5  14      288.83      335.20     24.94 o 
  -2   5  14      306.75      301.18     15.48 o 
  -1   5  14      449.05      412.64     15.02 o 
   0   5  14      118.10      117.42      9.48 o 
   1   5  14       20.60       23.40      4.97 o 
   2   5  14       67.79       57.76      5.81 o 
   3   5  14      349.40      395.93     19.22 o 
   4   5  14       31.32       12.73     10.93 o 
   5   5  14      557.16      570.93     20.85 o 
   6   5  14        2.08        5.78      6.96 o 
   7   5  14       44.45       28.40     13.87 o 
   8   5  14       35.36       20.02     14.45 o 
  -8   6  14       31.42       23.38     13.20 o 
  -7   6  14        3.87        8.00      8.54 o 
  -6   6  14       35.34       28.16      9.44 o 
  -5   6  14       37.24       33.42      7.82 o 
  -4   6  14       36.16       36.68      9.62 o 
  -3   6  14       57.15       56.97      8.65 o 
  -2   6  14     1465.79     1361.30     32.40 o 
  -1   6  14      104.82      109.72     11.13 o 
   0   6  14      463.68      479.33     14.72 o 
   1   6  14      346.44      346.41     13.39 o 
   2   6  14      100.54      105.66     15.43 o 
   3   6  14     1062.29      900.29     37.09 o 
   4   6  14        7.90        6.70      6.83 o 
   5   6  14       66.14       76.86     11.62 o 
   6   6  14        8.02        9.11     13.46 o 
   7   6  14      139.76       98.51     20.98 o 
  -8   7  14       67.19       56.27     15.69 o 
  -7   7  14      182.54      193.68     18.79 o 
  -6   7  14       62.21       57.12     11.95 o 
  -5   7  14      111.39       81.68     12.35 o 
  -4   7  14        5.38       12.76      6.88 o 
  -3   7  14     1370.20     1207.97     28.23 o 
  -2   7  14       21.32       27.02      8.19 o 
  -1   7  14      845.41      795.19     24.77 o 
   0   7  14       17.30       24.85      6.06 o 
   1   7  14      174.58      166.05     11.49 o 
   2   7  14       92.13       58.79      9.60 o 
   3   7  14      339.81      383.91     26.61 o 
   4   7  14      317.12      350.01     23.22 o 
   5   7  14      128.49      132.74     20.47 o 
   6   7  14        0.86       15.06     12.45 o 
   7   7  14        9.72       31.39     21.91 o 
  -7   8  14       17.40       24.32     12.94 o 
  -6   8  14      126.50      124.10     15.98 o 
  -5   8  14      145.73      146.87     16.60 o 
  -4   8  14       16.95       17.02      8.86 o 
  -3   8  14       30.35       21.67      8.28 o 
  -2   8  14        1.98        7.88      6.60 o 
  -1   8  14       12.08       13.61      7.74 o 
   0   8  14       41.15       39.02      9.17 o 
   1   8  14       98.10       93.60      9.35 o 
   2   8  14      364.92      351.05     19.59 o 
   3   8  14      159.28      151.86     16.89 o 
   4   8  14      134.19      164.72     18.52 o 
   5   8  14       38.05       44.52     15.00 o 
   6   8  14        5.02       11.44     12.97 o 
  -6   9  14        3.52        1.02      9.66 o 
  -5   9  14        9.45       10.13      9.96 o 
  -4   9  14       44.14       21.10      8.86 o 
  -3   9  14       31.72       31.90     14.82 o 
  -2   9  14        4.54        5.43      6.94 o 
  -1   9  14        1.09        6.29      6.49 o 
   0   9  14        2.94       -4.81      7.85 o 
   1   9  14        5.58       16.07     10.72 o 
   2   9  14       58.81       68.61     13.63 o 
   3   9  14        2.08       -0.67     14.26 o 
   4   9  14        7.45       13.63     10.39 o 
   5   9  14      185.56      244.72     43.01 o 
   6   9  14        1.24        5.22     17.62 o 
  -5  10  14        7.93       -6.07     10.24 o 
  -4  10  14        2.35       -7.66      7.66 o 
  -3  10  14       15.87       35.64     10.17 o 
  -2  10  14      116.11       91.17     16.24 o 
  -1  10  14       12.74       23.53      8.94 o 
   0  10  14       47.87       64.88     14.99 o 
   1  10  14        0.00       10.68     10.63 o 
   2  10  14       21.55       17.92     11.73 o 
   3  10  14       12.02        7.12     10.21 o 
   4  10  14       32.68       47.27     14.13 o 
   5  10  14       18.00       43.64     16.40 o 
  -4  11  14       86.47       56.47     18.86 o 
  -3  11  14       31.60       22.75     14.55 o 
  -2  11  14       41.72       51.78     12.15 o 
  -1  11  14      157.57      199.08     19.37 o 
   0  11  14       28.66       24.58     12.67 o 
   1  11  14        1.77       17.40     12.82 o 
   2  11  14        0.77       -0.95     10.03 o 
   3  11  14        1.27       15.73     15.42 o 
  -2  12  14      149.65      152.39     17.96 o 
  -1  12  14       80.22       99.50     15.84 o 
   0  12  14       19.40       40.85     15.39 o 
   1  12  14        4.81        7.95     13.24 o 
  -8   1  15        0.11        6.56      7.88 o 
  -7   1  15      709.37      700.74     15.30 o 
  -6   1  15      510.59      517.69     12.50 o 
  -5   1  15      668.95      689.26     13.75 o 
  -4   1  15      201.66      227.34      7.82 o 
  -3   1  15      131.97      121.59      8.70 o 
  -2   1  15       57.26       56.05      5.77 o 
  -1   1  15      309.81      325.83     10.33 o 
   0   1  15       75.78       84.97      6.93 o 
   1   1  15     4298.83     4534.60     47.47 o 
   2   1  15       90.17       84.44      5.85 o 
   3   1  15       42.86       48.84      5.45 o 
   4   1  15      146.93      124.49      8.97 o 
   5   1  15       51.86       47.34      8.11 o 
   6   1  15       19.03       20.92      7.34 o 
   7   1  15      179.16      226.76     17.54 o 
   8   1  15       79.64       84.24     13.28 o 
  -8   2  15      102.82      131.78     14.15 o 
  -7   2  15        0.03       -0.03      4.71 o 
  -6   2  15       19.97       19.95      4.99 o 
  -5   2  15      221.11      208.35     10.44 o 
  -4   2  15      361.98      377.15     10.88 o 
  -3   2  15      842.30      875.40     31.04 o 
  -2   2  15      479.42      449.14     13.12 o 
  -1   2  15        3.54        4.81      3.63 o 
   0   2  15       90.96       93.72      6.58 o 
   1   2  15       27.02       24.87      4.05 o 
   2   2  15       87.15       88.68      5.74 o 
   3   2  15      311.47      272.05     10.14 o 
   4   2  15        5.39        7.33      5.42 o 
   5   2  15      339.72      324.24     16.36 o 
   6   2  15       42.00       38.44      8.14 o 
   7   2  15      171.21      187.87     16.20 o 
   8   2  15       15.11       20.38      9.05 o 
  -9   3  15       28.61       30.26     22.01 o 
  -8   3  15       86.59       86.63     12.67 o 
  -7   3  15       20.68       20.99      6.61 o 
  -6   3  15      320.61      313.18     14.32 o 
  -5   3  15        0.00       -2.38      4.57 o 
  -4   3  15       66.96       82.32      9.08 o 
  -3   3  15      872.47      893.69     26.05 o 
  -2   3  15      361.57      339.44     15.96 o 
  -1   3  15       78.58       70.93      6.24 o 
   0   3  15        5.02        5.82      3.35 o 
   1   3  15      638.43      633.87     13.33 o 
   2   3  15      729.21      722.28     14.52 o 
   3   3  15        1.76       -0.42      5.93 o 
   4   3  15     1269.16     1192.22     27.14 o 
   5   3  15        7.08       12.02      5.97 o 
   6   3  15       92.86       85.80     12.90 o 
   7   3  15        6.57        4.53      6.78 o 
   8   3  15       22.57       21.87     11.24 o 
  -9   4  15        0.08        1.24     10.76 o 
  -8   4  15        8.13        6.33      8.49 o 
  -7   4  15       32.21       26.37      9.64 o 
  -6   4  15       22.18        6.26      6.91 o 
  -5   4  15       19.25        3.04      6.15 o 
  -4   4  15       76.54       62.76      9.08 o 
  -3   4  15      226.89      238.66     14.48 o 
  -2   4  15     1342.72     1431.66     36.08 o 
  -1   4  15       51.84       67.05      6.79 o 
   0   4  15      283.70      296.03     12.19 o 
   1   4  15      824.61      783.70     15.35 o 
   2   4  15     1022.70     1207.43     18.93 o 
   3   4  15        1.00        4.75      5.76 o 
   4   4  15      160.15      146.86     12.00 o 
   5   4  15      438.49      440.39     24.20 o 
   6   4  15       24.60       14.99      8.87 o 
   7   4  15        7.86        8.39      8.76 o 
   8   4  15        9.62        2.94     10.71 o 
  -8   5  15      143.54      130.23     18.47 o 
  -7   5  15       10.23        3.66      9.57 o 
  -6   5  15       11.07       15.77      9.10 o 
  -5   5  15      678.06      635.36     22.50 o 
  -4   5  15      985.81      955.96     26.57 o 
  -3   5  15      192.89      165.79     13.20 o 
  -2   5  15      279.97      293.13     16.31 o 
  -1   5  15       61.69       70.17     12.06 o 
   0   5  15       15.05       21.19      4.61 o 
   1   5  15       80.08       89.90      7.35 o 
   2   5  15       13.05       24.32      4.22 o 
   3   5  15     1084.10      964.19     29.02 o 
   4   5  15       53.03       35.13      8.05 o 
   5   5  15       75.76       88.31     17.33 o 
   6   5  15        8.60       18.35      7.49 o 
   7   5  15      149.56      140.19     25.31 o 
   8   5  15       36.40       62.42     18.73 o 
  -8   6  15       36.00       35.81     14.44 o 
  -7   6  15       25.18       28.85     10.78 o 
  -6   6  15        3.20       -0.93      7.49 o 
  -5   6  15      203.27      185.93     14.14 o 
  -4   6  15     1139.32     1039.35     28.91 o 
  -3   6  15      403.58      366.94     16.21 o 
  -2   6  15      844.14      770.63     24.59 o 
  -1   6  15      854.21      808.77     24.38 o 
   0   6  15        7.05       12.04      5.85 o 
   1   6  15      551.69      524.93     15.98 o 
   2   6  15      992.93      891.54     24.28 o 
   3   6  15        3.45        3.99     11.09 o 
   4   6  15       77.32       58.67     10.47 o 
   5   6  15       28.32       17.25      8.17 o 
   6   6  15       36.22       35.63     11.71 o 
   7   6  15        0.05        2.69     12.77 o 
  -8   7  15       10.85       -5.58     12.07 o 
  -7   7  15        0.60       11.47     11.63 o 
  -6   7  15       19.86       33.39     11.72 o 
  -5   7  15      112.21       85.08     13.07 o 
  -4   7  15      745.64      680.38     22.24 o 
  -3   7  15      116.99      129.18     13.28 o 
  -2   7  15        3.16        2.31      6.63 o 
  -1   7  15      823.34      822.55     25.77 o 
   0   7  15      181.39      176.95     14.47 o 
   1   7  15      716.35      728.08     19.50 o 
   2   7  15       16.39        2.52      6.80 o 
   3   7  15        0.19       -6.71      6.71 o 
   4   7  15        5.08        6.85     10.91 o 
   5   7  15       69.24       82.31     42.88 o 
   6   7  15        0.75       -0.94     10.70 o 
   7   7  15       53.25       32.42     21.44 o 
  -7   8  15       13.07        4.39     11.62 o 
  -6   8  15       13.03       12.29     10.13 o 
  -5   8  15        0.00        7.93     11.78 o 
  -4   8  15        6.31        3.82      6.10 o 
  -3   8  15      240.85      242.50     18.24 o 
  -2   8  15       34.11       24.86      8.75 o 
  -1   8  15      204.89      172.46     15.60 o 
   0   8  15       30.11       26.98      8.36 o 
   1   8  15      104.40      118.78     12.34 o 
   2   8  15        2.14        5.27      8.22 o 
   3   8  15      279.02      316.02     23.21 o 
   4   8  15       81.90       60.85     15.38 o 
   5   8  15        1.20        7.36     11.41 o 
   6   8  15       41.22       69.48     17.92 o 
  -6   9  15        8.10       16.14     10.59 o 
  -5   9  15       83.16       84.50     17.26 o 
  -4   9  15        8.78        4.46      6.62 o 
  -3   9  15        3.60       10.52      7.54 o 
  -2   9  15       75.78       36.19     12.21 o 
  -1   9  15        0.64        5.85      7.76 o 
   0   9  15      229.65      250.00     19.29 o 
   1   9  15        2.42        6.59     10.44 o 
   2   9  15        0.27       -2.17      6.84 o 
   3   9  15       10.52       15.32      9.92 o 
   4   9  15       11.24       16.27     21.93 o 
   5   9  15      134.28      122.83     22.60 o 
  -5  10  15      312.49      321.01     25.57 o 
  -4  10  15      656.33      676.91     82.72 o 
  -3  10  15       42.67       79.59     12.74 o 
  -2  10  15       62.66       97.60     15.27 o 
  -1  10  15       35.88       24.07      8.30 o 
   0  10  15        8.41       14.26      8.69 o 
   1  10  15      463.23      471.97     39.37 o 
   2  10  15       93.90      106.33     16.48 o 
   3  10  15       60.52       59.78     19.00 o 
   4  10  15       48.54       52.99     16.60 o 
  -4  11  15        1.55        9.91     13.25 o 
  -3  11  15      173.93      214.05     19.60 o 
  -2  11  15       20.11       25.28     12.64 o 
  -1  11  15       17.73       -2.83     10.17 o 
   0  11  15       22.03       47.24     15.28 o 
   1  11  15      131.86      129.39     19.93 o 
   2  11  15       13.42       25.39     13.28 o 
   3  11  15       31.05       32.56     18.01 o 
  -2  12  15        3.90        9.39     10.26 o 
  -1  12  15       13.12        5.77     11.09 o 
   0  12  15       27.32       16.01     14.73 o 
   1  12  15       17.37        6.69     13.94 o 
  -8   0  16       13.46       37.93     22.81 o 
  -7   0  16      316.61      355.63     21.88 o 
  -6   0  16      337.86      355.07     15.26 o 
  -5   0  16      301.41      297.12     12.88 o 
  -4   0  16      254.00      283.70     12.05 o 
  -3   0  16     3770.67     3879.05     49.49 o 
  -2   0  16      456.99      464.08     17.26 o 
  -1   0  16      623.17      606.41     32.41 o 
   0   0  16      158.76      222.69     16.39 o 
   1   0  16      493.03      474.25     14.08 o 
   2   0  16     1537.79     1530.49     29.78 o 
   3   0  16      620.20      640.66     19.48 o 
   4   0  16      588.81      571.87     19.61 o 
   5   0  16      458.68      472.11     26.23 o 
   6   0  16       99.66       91.39     16.19 o 
   7   0  16        1.68       -2.25      8.39 o 
   8   0  16        4.83       -2.13     10.80 o 
  -8   1  16       84.64       89.93     12.72 o 
  -7   1  16      129.39      132.41     10.74 o 
  -6   1  16       24.66       19.12      4.71 o 
  -5   1  16       40.19       41.00      4.75 o 
  -4   1  16       72.55       74.73      5.81 o 
  -3   1  16     1195.66     1233.09     19.47 o 
  -2   1  16      290.11      268.87     10.30 o 
  -1   1  16       45.36       50.20      5.41 o 
   0   1  16        9.86       16.11      4.41 o 
   1   1  16     1079.06     1140.10     20.87 o 
   2   1  16       24.56       32.10      4.54 o 
   3   1  16      195.52      192.32      9.82 o 
   4   1  16     1470.80     1383.90     25.66 o 
   5   1  16        0.74       -7.04      7.97 o 
   6   1  16       54.86       43.66      8.38 o 
   7   1  16        3.06        4.50      6.76 o 
   8   1  16       18.59        9.12      8.65 o 
  -8   2  16       68.99       77.93     12.05 o 
  -7   2  16        1.93        3.10      5.88 o 
  -6   2  16      631.26      645.56     15.33 o 
  -5   2  16      305.40      316.99     11.66 o 
  -4   2  16        7.92       -3.28      3.73 o 
  -3   2  16       13.18        3.58      4.00 o 
  -2   2  16      361.09      357.88     12.21 o 
  -1   2  16        1.63        6.01      4.21 o 
   0   2  16      241.11      251.63      9.77 o 
   1   2  16      133.76      142.96      7.70 o 
   2   2  16       32.97       34.12      4.21 o 
   3   2  16      569.58      540.50     13.89 o 
   4   2  16      868.13      864.47     22.55 o 
   5   2  16      382.35      401.19     17.40 o 
   6   2  16       18.61       17.67      6.78 o 
   7   2  16       78.55       53.41     10.58 o 
   8   2  16        3.40        2.02      7.45 o 
  -9   3  16      204.15      218.15     26.51 o 
  -8   3  16        2.24       11.45      8.40 o 
  -7   3  16       38.78       24.55      8.59 o 
  -6   3  16      104.57      113.43      9.57 o 
  -5   3  16       13.52        2.90      5.07 o 
  -4   3  16       81.52       69.86      8.70 o 
  -3   3  16      537.75      505.41     19.67 o 
  -2   3  16      153.75      166.12     11.41 o 
  -1   3  16      223.56      241.23     11.41 o 
   0   3  16      165.83      174.21      9.26 o 
   1   3  16      129.20      146.37      7.77 o 
   2   3  16      217.02      228.77      9.01 o 
   3   3  16       63.13       61.81     10.45 o 
   4   3  16       45.39       44.09      7.49 o 
   5   3  16       16.74       14.27      7.06 o 
   6   3  16      427.37      437.05     24.44 o 
   7   3  16       64.06       46.42     11.63 o 
   8   3  16       11.99        1.21      9.08 o 
  -9   4  16        0.32       -6.01     10.03 o 
  -8   4  16       11.04       16.67      9.03 o 
  -7   4  16       63.84       55.28     10.59 o 
  -6   4  16        8.10       -3.80      6.34 o 
  -5   4  16       18.67       22.97      7.84 o 
  -4   4  16        8.58       23.18     12.41 o 
  -3   4  16       14.80        8.17      6.11 o 
  -2   4  16      310.77      270.53     18.80 o 
  -1   4  16       17.75       29.55      6.51 o 
   0   4  16       12.58       11.06      3.98 o 
   1   4  16     1283.01     1225.68     23.57 o 
   2   4  16      683.89      670.38     14.09 o 
   3   4  16        9.60       -1.68      5.37 o 
   4   4  16       29.65       23.84      6.23 o 
   5   4  16       10.83       11.95      6.28 o 
   6   4  16        1.08       -3.50      7.08 o 
   7   4  16       51.23       35.27     10.90 o 
   8   4  16      272.84      282.57     37.52 o 
  -8   5  16        0.18        3.16     11.15 o 
  -7   5  16       43.50       30.01     11.98 o 
  -6   5  16        3.19        4.32      8.59 o 
  -5   5  16        4.50        4.92      6.22 o 
  -4   5  16      271.53      235.51     16.29 o 
  -3   5  16      296.37      302.95     20.40 o 
  -2   5  16      318.92      364.92     28.85 o 
  -1   5  16     1011.23      938.35     20.07 o 
   0   5  16       13.07       11.60      5.06 o 
   1   5  16      202.62      187.01      9.47 o 
   2   5  16       13.66       31.72      7.15 o 
   3   5  16       86.13      108.95     13.13 o 
   4   5  16       15.35       19.57      6.77 o 
   5   5  16        2.87       10.30      6.53 o 
   6   5  16       25.73       21.01      8.32 o 
   7   5  16        1.40        0.14     11.68 o 
  -8   6  16       29.72       18.46     16.74 o 
  -7   6  16        1.28        5.55      8.93 o 
  -6   6  16       12.31       23.71      9.20 o 
  -5   6  16       51.78       40.63      8.75 o 
  -4   6  16       10.88        5.63      5.37 o 
  -3   6  16      391.09      374.89     28.08 o 
  -2   6  16        0.09        3.92      6.62 o 
  -1   6  16     4222.67     4111.82     63.02 o 
   0   6  16      545.19      579.50     16.81 o 
   1   6  16     2528.75     2390.90     32.71 o 
   2   6  16      145.31      140.71     12.23 o 
   3   6  16      190.39      183.41     16.76 o 
   4   6  16        1.62       17.60      7.73 o 
   5   6  16       36.88       27.16     15.82 o 
   6   6  16      142.48      140.82     21.13 o 
   7   6  16       35.65       25.64     16.66 o 
  -7   7  16        1.83        3.73      9.37 o 
  -6   7  16       19.20       13.06      8.92 o 
  -5   7  16       51.63       56.42     14.31 o 
  -4   7  16        7.59        5.37      6.01 o 
  -3   7  16      168.01      176.44     15.28 o 
  -2   7  16       34.85       35.71      8.61 o 
  -1   7  16        1.17       -5.47      5.77 o 
   0   7  16       54.75       38.08     10.96 o 
   1   7  16       96.33       95.31     10.11 o 
   2   7  16      427.42      372.72     17.79 o 
   3   7  16       10.66       28.79      9.96 o 
   4   7  16        4.31       18.94     11.08 o 
   5   7  16        0.32       -3.98      9.54 o 
   6   7  16       12.32       11.88     12.36 o 
  -7   8  16        0.50       21.25     11.75 o 
  -6   8  16        0.79       -3.79      8.64 o 
  -5   8  16      257.44      255.89     20.98 o 
  -4   8  16        0.48        2.59      6.57 o 
  -3   8  16       69.45       73.32     11.13 o 
  -2   8  16      109.00      135.53     14.46 o 
  -1   8  16      144.63      136.02     14.15 o 
   0   8  16       24.14       15.81      8.17 o 
   1   8  16        0.42        8.97      8.99 o 
   2   8  16       40.55       29.29      8.35 o 
   3   8  16      121.11      124.84     15.83 o 
   4   8  16        0.07        0.82      9.95 o 
   5   8  16      157.99      199.36     46.52 o 
   6   8  16       15.14        1.94     13.62 o 
  -6   9  16        1.10        5.34     10.11 o 
  -5   9  16        8.02       16.73     10.45 o 
  -4   9  16       38.68       42.41     10.64 o 
  -3   9  16        2.98        5.59      8.95 o 
  -2   9  16       28.66       35.56     11.00 o 
  -1   9  16       19.33       12.29      8.22 o 
   0   9  16       31.37       33.46     10.04 o 
   1   9  16      127.66      137.74     18.08 o 
   2   9  16       50.44       43.77     12.40 o 
   3   9  16       32.37       16.48     10.94 o 
   4   9  16      439.81      450.98     36.73 o 
   5   9  16      225.31      212.42     27.27 o 
  -5  10  16       23.28       34.41     12.82 o 
  -4  10  16       17.51       26.86     16.81 o 
  -3  10  16       18.89       18.66      9.40 o 
  -2  10  16        4.08        9.18      8.94 o 
  -1  10  16        1.24        6.11      8.86 o 
   0  10  16       93.71      125.46     18.47 o 
   1  10  16       66.54       98.70     19.11 o 
   2  10  16        8.71        7.36     14.80 o 
   3  10  16      166.13      205.24     67.28 o 
   4  10  16      177.24      147.24     23.58 o 
  -4  11  16        0.28       -6.61     10.44 o 
  -3  11  16      130.67      142.36     16.28 o 
  -2  11  16        2.58       12.49      9.47 o 
  -1  11  16       39.19       35.96     16.10 o 
   0  11  16        5.90        0.85     22.58 o 
   1  11  16        9.54       26.48     13.85 o 
   2  11  16       51.58       82.88     16.64 o 
   3  11  16        1.39        1.63     15.15 o 
  -1  12  16       19.01       17.10     11.23 o 
   0  12  16        0.00       17.04     13.25 o 
  -8   1  17       32.29       31.68     10.34 o 
  -7   1  17       10.20       14.69      6.25 o 
  -6   1  17      947.13      949.27     20.01 o 
  -5   1  17       62.73       67.06      6.93 o 
  -4   1  17      273.47      283.23     12.98 o 
  -3   1  17       25.36       22.62      5.95 o 
  -2   1  17     1485.69     1490.11     25.52 o 
  -1   1  17        3.69       -3.69      3.69 o 
   0   1  17     2037.56     2137.43     70.37 o 
   1   1  17       29.19       33.83      4.56 o 
   2   1  17      102.47      119.17      7.23 o 
   3   1  17      335.55      315.64     17.46 o 
   4   1  17     3179.35     3115.72     42.68 o 
   5   1  17      653.61      626.06     21.30 o 
   6   1  17       28.69       29.56      7.63 o 
   7   1  17      134.51      139.26     14.62 o 
   8   1  17       49.25       33.61      9.97 o 
  -8   2  17      181.74      204.17     17.37 o 
  -7   2  17      339.68      396.74     18.24 o 
  -6   2  17      195.08      189.57     12.17 o 
  -5   2  17      304.13      328.94     14.07 o 
  -4   2  17      122.03      122.45      9.69 o 
  -3   2  17      105.09      115.12      9.12 o 
  -2   2  17      999.66      966.60     23.19 o 
  -1   2  17      366.85      368.17     13.36 o 
   0   2  17       41.46       42.48      5.38 o 
   1   2  17      250.75      278.13      9.39 o 
   2   2  17      188.13      183.54      8.16 o 
   3   2  17     1065.95     1035.30     20.15 o 
   4   2  17      363.22      353.46     17.48 o 
   5   2  17      630.22      626.12     24.52 o 
   6   2  17       10.80        4.31      6.63 o 
   7   2  17        0.00        2.55      6.69 o 
   8   2  17        7.64        5.25      8.22 o 
  -9   3  17        4.68        7.87     13.71 o 
  -8   3  17        7.95       13.53      9.16 o 
  -7   3  17      634.03      653.79     28.17 o 
  -6   3  17        6.48        9.99      6.23 o 
  -5   3  17      137.91      113.77     10.34 o 
  -4   3  17      270.18      290.04     16.48 o 
  -3   3  17      153.72      128.41     10.68 o 
  -2   3  17       54.02       51.36      6.98 o 
  -1   3  17      507.84      488.23     13.39 o 
   0   3  17     1178.12     1152.82     28.86 o 
   1   3  17      522.75      504.02     12.37 o 
   2   3  17       93.28       97.43      6.68 o 
   3   3  17      383.19      362.58     17.26 o 
   4   3  17       38.79       36.28      6.83 o 
   5   3  17      810.58      783.64     23.63 o 
   6   3  17        7.38        9.95      7.59 o 
   7   3  17       58.09       55.40     11.26 o 
   8   3  17        7.74       10.01      9.13 o 
  -9   4  17        8.32       14.36     12.39 o 
  -8   4  17       18.42       20.16     12.65 o 
  -7   4  17      105.65       95.06     13.02 o 
  -6   4  17       21.53        5.54      7.22 o 
  -5   4  17       81.12       60.32      9.55 o 
  -4   4  17      290.16      242.34     18.90 o 
  -3   4  17       42.16       53.25     10.17 o 
  -2   4  17       80.84       91.89      8.02 o 
  -1   4  17      605.58      586.71     20.15 o 
   0   4  17      367.47      348.80     11.40 o 
   1   4  17      868.88      837.99     16.59 o 
   2   4  17      316.53      291.33     11.59 o 
   3   4  17      253.39      257.46     18.48 o 
   4   4  17       14.05        7.82      5.77 o 
   5   4  17       42.40       52.42      8.60 o 
   6   4  17      119.59      111.44     14.65 o 
   7   4  17        0.71        0.13      7.83 o 
   8   4  17        6.34       41.01     13.50 o 
  -8   5  17       25.18       34.40     10.97 o 
  -7   5  17       22.76       29.08     14.33 o 
  -6   5  17       81.68       89.03     12.08 o 
  -5   5  17        0.56       -0.13      6.17 o 
  -4   5  17      173.63      192.05     17.14 o 
  -3   5  17        5.74        7.62      7.64 o 
  -2   5  17      587.81      589.37     23.37 o 
  -1   5  17       55.27       65.38      6.83 o 
   0   5  17      805.77      821.04     17.29 o 
   1   5  17       27.23       33.54      5.33 o 
   2   5  17      364.87      318.98     14.78 o 
   3   5  17      241.87      254.56     25.15 o 
   4   5  17        0.11        5.55      6.11 o 
   5   5  17        1.69        4.97      6.04 o 
   6   5  17      165.92      151.32     14.62 o 
   7   5  17       72.75       74.58     19.09 o 
  -8   6  17        0.10        7.99      9.77 o 
  -7   6  17        5.07        3.70      8.65 o 
  -6   6  17        5.31       11.65      8.80 o 
  -5   6  17       89.66       92.83     11.25 o 
  -4   6  17      253.50      213.21     16.29 o 
  -3   6  17        0.08        8.98     13.81 o 
  -2   6  17      314.06      371.12     23.44 o 
  -1   6  17     1747.93     1742.60     37.30 o 
   0   6  17      446.06      421.68     20.46 o 
   1   6  17      216.47      209.10     11.03 o 
   2   6  17      127.23      127.51     11.89 o 
   3   6  17        0.06       -4.92      6.35 o 
   4   6  17        4.07        6.02      6.91 o 
   5   6  17       64.49       56.92     11.44 o 
   6   6  17        9.05       -2.38      9.78 o 
   7   6  17       39.58       31.44     25.32 o 
  -7   7  17      279.34      337.02     25.06 o 
  -6   7  17        0.03        1.81     10.13 o 
  -5   7  17      174.56      160.88     14.40 o 
  -4   7  17       32.51       26.41      9.32 o 
  -3   7  17      114.49       95.01     12.12 o 
  -2   7  17        0.20        1.11      6.28 o 
  -1   7  17      104.16       78.31     11.24 o 
   0   7  17      109.39      117.05     16.22 o 
   1   7  17       78.35       70.84      8.14 o 
   2   7  17        6.74        6.12      6.25 o 
   3   7  17       19.82       32.22      9.97 o 
   4   7  17       24.04        0.31      7.26 o 
   5   7  17       84.33      138.03     31.07 o 
   6   7  17       37.04       37.50     14.89 o 
  -7   8  17        5.59       14.69     11.42 o 
  -6   8  17       19.62       15.82     10.80 o 
  -5   8  17       28.39       21.32     10.58 o 
  -4   8  17        0.01       16.23      8.51 o 
  -3   8  17      115.43      134.81     17.77 o 
  -2   8  17      302.46      313.69     22.58 o 
  -1   8  17      683.61      611.90     23.68 o 
   0   8  17      139.10      145.74     14.57 o 
   1   8  17       65.34       66.50     18.64 o 
   2   8  17       22.38       34.64      8.65 o 
   3   8  17      126.20       95.87     14.93 o 
   4   8  17       13.69        7.51     11.30 o 
   5   8  17        9.35       11.62     13.11 o 
   6   8  17       18.16        6.78     24.55 o 
  -6   9  17        0.32       -9.38      9.38 o 
  -5   9  17        4.95       14.04     13.80 o 
  -4   9  17      109.31      150.60     16.51 o 
  -3   9  17        5.26       15.77      7.68 o 
  -2   9  17       44.21       49.02     10.42 o 
  -1   9  17       29.41       19.37      9.29 o 
   0   9  17       97.32      135.14     15.13 o 
   1   9  17      318.62      358.10     26.97 o 
   2   9  17      168.93      224.46     21.55 o 
   3   9  17       44.02       56.62     13.37 o 
   4   9  17      287.04      354.87     32.27 o 
   5   9  17       31.19       22.60     15.69 o 
  -5  10  17        5.61       11.68     11.46 o 
  -4  10  17       60.33       79.74     16.78 o 
  -3  10  17        6.32       15.77      8.61 o 
  -2  10  17        0.23        6.42      8.66 o 
  -1  10  17       70.79       80.45     14.03 o 
   0  10  17        0.78       28.66     12.30 o 
   1  10  17        5.97        2.27     10.48 o 
   2  10  17        4.26        0.51     10.41 o 
   3  10  17        0.85        7.27     14.04 o 
   4  10  17       16.04       29.89     16.64 o 
  -4  11  17       17.53       34.11     15.44 o 
  -3  11  17       46.61       97.90     14.06 o 
  -2  11  17        0.40       16.96     12.45 o 
  -1  11  17        2.06        7.92     10.93 o 
   0  11  17      615.51      675.85     34.27 o 
   1  11  17        9.36       26.62     13.31 o 
   2  11  17       47.27       41.13     19.60 o 
   3  11  17        1.36       17.97     16.53 o 
  -8   0  18       12.13       14.10     10.60 o 
  -7   0  18      117.35      116.06     19.74 o 
  -6   0  18      285.59      336.53     22.47 o 
  -5   0  18      632.05      613.07     24.14 o 
  -4   0  18      168.03      154.82     13.91 o 
  -3   0  18      330.40      387.44     21.69 o 
  -2   0  18        2.67        5.29      6.28 o 
  -1   0  18      524.90      533.77     26.66 o 
   0   0  18      980.76     1183.51     33.02 o 
   1   0  18     1701.61     1793.82     31.75 o 
   2   0  18      943.20     1000.66     24.34 o 
   3   0  18      486.77      442.45     17.42 o 
   4   0  18      694.72      637.46     49.60 o 
   5   0  18      222.35      204.40     20.69 o 
   6   0  18      394.44      379.57     29.86 o 
   7   0  18       36.47       47.29     14.10 o 
   8   0  18      135.10      149.06     23.04 o 
  -8   1  18       17.59       26.08      9.96 o 
  -7   1  18      176.01      195.96     12.94 o 
  -6   1  18      130.94      128.80     10.28 o 
  -5   1  18       50.64       57.53      8.18 o 
  -4   1  18      539.87      539.25     16.67 o 
  -3   1  18      252.81      264.80     12.23 o 
  -2   1  18      461.58      444.57     14.14 o 
  -1   1  18      441.36      416.11     13.03 o 
   0   1  18      329.36      364.93     13.12 o 
   1   1  18        0.98        5.61      3.42 o 
   2   1  18      446.38      460.05     12.21 o 
   3   1  18     2183.02     2030.67     27.64 o 
   4   1  18      161.06      141.73     14.69 o 
   5   1  18      111.44      126.07     16.26 o 
   6   1  18       14.11       10.11      6.33 o 
   7   1  18        2.94        9.88      7.10 o 
   8   1  18      138.29      137.79     16.58 o 
  -9   2  18      114.41      126.07     32.11 o 
  -8   2  18       46.81       42.79     10.41 o 
  -7   2  18        9.02       -0.29      6.05 o 
  -6   2  18      736.33      779.68     20.28 o 
  -5   2  18        5.67       11.94      5.20 o 
  -4   2  18        0.55       -3.85      3.85 o 
  -3   2  18        0.24       -0.11      4.27 o 
  -2   2  18      265.45      278.00     11.73 o 
  -1   2  18     1256.77     1148.43     24.21 o 
   0   2  18      523.85      494.62     13.55 o 
   1   2  18       51.22       44.45      5.09 o 
   2   2  18        1.06        8.48      3.57 o 
   3   2  18       44.05       57.02      7.64 o 
   4   2  18      135.22      116.67     11.66 o 
   5   2  18      151.33      161.17     13.35 o 
   6   2  18      205.78      182.74     15.17 o 
   7   2  18        0.10       -6.09      6.09 o 
   8   2  18      111.22      126.73     15.61 o 
  -9   3  18       42.14       61.65     17.56 o 
  -8   3  18      395.83      429.77     25.42 o 
  -7   3  18      956.96      981.53     30.48 o 
  -6   3  18       82.00       94.23     10.01 o 
  -5   3  18       36.83       18.76      6.07 o 
  -4   3  18      152.57      143.67     14.12 o 
  -3   3  18      795.03      762.17     21.45 o 
  -2   3  18      178.55      229.08     13.55 o 
  -1   3  18      188.15      196.70     11.67 o 
   0   3  18      212.35      212.99     10.75 o 
   1   3  18       37.84       34.12      4.90 o 
   2   3  18        1.52        8.57      3.81 o 
   3   3  18        2.18        9.59      5.83 o 
   4   3  18     1383.10     1320.68     32.51 o 
   5   3  18      341.37      282.08     17.13 o 
   6   3  18      166.75      169.78     17.22 o 
   7   3  18       61.05       53.61     10.50 o 
   8   3  18       10.38       12.95      9.32 o 
  -8   4  18        4.69       15.57      9.49 o 
  -7   4  18      147.33      173.28     19.60 o 
  -6   4  18       51.22       48.05      8.75 o 
  -5   4  18      254.07      268.83     17.84 o 
  -4   4  18      515.71      528.94     28.20 o 
  -3   4  18      560.69      503.75     22.07 o 
  -2   4  18      603.14      549.30     14.58 o 
  -1   4  18      200.68      192.98     13.91 o 
   0   4  18      830.56      834.39     22.46 o 
   1   4  18      802.05      773.44     16.48 o 
   2   4  18       52.09       49.63      6.27 o 
   3   4  18       55.81       40.87      8.97 o 
   4   4  18      121.97      113.73     11.40 o 
   5   4  18      207.17      219.04     15.80 o 
   6   4  18        7.15        6.28      7.99 o 
   7   4  18       77.34       65.79     23.41 o 
  -8   5  18        8.07        5.32      9.04 o 
  -7   5  18       60.83       44.88     16.56 o 
  -6   5  18       27.01        6.32      7.23 o 
  -5   5  18      218.57      249.57     22.66 o 
  -4   5  18        0.70        0.54      7.06 o 
  -3   5  18       20.31       10.02     10.14 o 
  -2   5  18       51.60       60.23     11.66 o 
  -1   5  18       81.31       78.46      7.01 o 
   0   5  18      201.34      206.58     10.74 o 
   1   5  18      493.09      465.12     13.34 o 
   2   5  18       30.01       25.03      7.01 o 
   3   5  18      392.67      366.57     19.18 o 
   4   5  18      103.66       99.38     12.54 o 
   5   5  18       68.87       56.19     14.95 o 
   6   5  18        4.54        4.07      8.65 o 
   7   5  18       19.91       44.24     29.82 o 
  -8   6  18        0.25        8.45     14.66 o 
  -7   6  18      112.66      143.44     17.30 o 
  -6   6  18       42.84       43.50     10.87 o 
  -5   6  18       37.96       32.59      8.27 o 
  -4   6  18       11.81       -1.45      6.61 o 
  -3   6  18      206.87      175.17     15.20 o 
  -2   6  18       22.22       17.56      6.24 o 
  -1   6  18      391.03      418.89     19.04 o 
   0   6  18      228.77      235.13     11.30 o 
   1   6  18       12.59       26.50      5.69 o 
   2   6  18      156.53      187.16     13.84 o 
   3   6  18       20.15       17.01      8.94 o 
   4   6  18      127.54      164.68     16.44 o 
   5   6  18        3.72        1.06      6.88 o 
   6   6  18       18.30       16.92     12.82 o 
   7   6  18      174.47      141.42     70.13 o 
  -7   7  18       16.49       24.99     13.29 o 
  -6   7  18       25.92       30.20     10.92 o 
  -5   7  18        8.23        8.96      7.66 o 
  -4   7  18        3.48        0.61      7.46 o 
  -3   7  18       17.47       28.12      8.37 o 
  -2   7  18        9.71        7.54      5.90 o 
  -1   7  18       14.16       19.84      8.05 o 
   0   7  18      105.73      109.38     12.56 o 
   1   7  18       86.99      115.32     19.62 o 
   2   7  18        2.81       10.31      6.47 o 
   3   7  18       13.14       24.91      9.96 o 
   4   7  18        0.65        2.36      8.40 o 
   5   7  18        9.92       21.23     11.65 o 
   6   7  18        0.27       -6.92     11.05 o 
  -7   8  18        0.00        5.34     10.68 o 
  -6   8  18      250.51      295.24     27.82 o 
  -5   8  18       28.02       41.21     10.96 o 
  -4   8  18       72.32       62.99     12.20 o 
  -3   8  18        1.24       17.17      9.52 o 
  -2   8  18       13.88        6.25      8.56 o 
  -1   8  18        2.40        4.79      7.75 o 
   0   8  18        5.90       13.44      8.08 o 
   1   8  18        7.19       -5.46      8.54 o 
   2   8  18       44.13       50.48      9.94 o 
   3   8  18       37.53       38.16     12.09 o 
   4   8  18       74.83      104.11     28.70 o 
   5   8  18       10.40       20.41     12.96 o 
   6   8  18      299.74      377.83     82.24 o 
  -6   9  18       55.12       51.02     13.71 o 
  -5   9  18       46.35       19.84     21.64 o 
  -4   9  18       38.82       31.92     10.80 o 
  -3   9  18       16.53       13.33      8.08 o 
  -2   9  18        2.27        6.46      7.63 o 
  -1   9  18       35.76       39.27     11.02 o 
   0   9  18      199.62      226.15     18.66 o 
   1   9  18       29.92       37.40     12.59 o 
   2   9  18       47.80       47.55     13.73 o 
   3   9  18      100.03      119.65     17.12 o 
   4   9  18       44.96       48.37     16.91 o 
   5   9  18       29.52       23.64     14.63 o 
  -5  10  18       62.50       57.49     17.41 o 
  -4  10  18       97.67       68.49     16.90 o 
  -3  10  18      100.70      117.90     15.10 o 
  -2  10  18        3.44        6.14      9.15 o 
  -1  10  18       37.41       45.68     11.72 o 
   0  10  18        4.29       10.57     15.91 o 
   1  10  18      163.37      168.30     21.23 o 
   2  10  18       91.39       80.53     20.75 o 
   3  10  18      176.28      202.94     29.14 o 
   4  10  18        3.87      -10.02     11.67 o 
  -3  11  18        7.23       16.99     15.17 o 
  -2  11  18        1.79        7.10      9.60 o 
  -1  11  18       27.58       60.55     13.68 o 
   0  11  18        3.73       23.99     14.09 o 
   1  11  18      155.85      174.05     22.40 o 
   2  11  18       45.15       48.82     19.88 o 
  -9   1  19        4.04        0.17     20.15 o 
  -8   1  19       14.82       10.93      9.19 o 
  -7   1  19      725.58      699.10     20.13 o 
  -6   1  19       10.82       11.18      6.23 o 
  -5   1  19      248.20      247.00     20.71 o 
  -4   1  19       21.85       11.54      4.57 o 
  -3   1  19       98.87      124.33      9.50 o 
  -2   1  19      637.59      627.10     16.80 o 
  -1   1  19       20.70       29.83      5.24 o 
   0   1  19      456.41      479.48     11.46 o 
   1   1  19      134.66      145.79      7.75 o 
   2   1  19      798.04      752.05     14.39 o 
   3   1  19      398.52      345.19     11.46 o 
   4   1  19      140.61      143.44     10.43 o 
   5   1  19        2.37        2.64      5.45 o 
   6   1  19       69.80       71.20     10.07 o 
   7   1  19      129.31      161.95     26.16 o 
   8   1  19        2.05       13.62      9.17 o 
  -9   2  19        8.03       29.68     24.66 o 
  -8   2  19       52.95       35.89     10.18 o 
  -7   2  19       20.55       28.74      7.66 o 
  -6   2  19        5.97        2.12      5.41 o 
  -5   2  19       67.01       64.60      8.86 o 
  -4   2  19      380.15      349.83     16.80 o 
  -3   2  19      138.76      163.28     11.03 o 
  -2   2  19        0.36        3.23      3.84 o 
  -1   2  19      450.57      428.63     16.19 o 
   0   2  19       19.29       11.26      7.06 o 
   1   2  19       51.62       65.26      5.89 o 
   2   2  19       57.08       84.31      6.41 o 
   3   2  19      159.06      155.78     12.86 o 
   4   2  19       35.02       37.90      7.37 o 
   5   2  19      108.86       89.00     10.51 o 
   6   2  19       58.22       53.64      9.63 o 
   7   2  19       16.60       20.59      8.45 o 
   8   2  19       48.95       35.92     11.24 o 
  -9   3  19       30.13       29.84     12.71 o 
  -8   3  19       18.99       13.92      9.39 o 
  -7   3  19       95.93       89.33     11.18 o 
  -6   3  19      101.49       82.40     10.01 o 
  -5   3  19      154.12      160.78     13.94 o 
  -4   3  19      292.77      251.30     23.01 o 
  -3   3  19      532.98      522.34     32.13 o 
  -2   3  19      346.18      323.88     16.39 o 
  -1   3  19      257.18      264.46     11.59 o 
   0   3  19      294.18      301.84     11.66 o 
   1   3  19        8.13        8.70      4.66 o 
   2   3  19      136.76      120.16      7.71 o 
   3   3  19       75.95       90.04     11.01 o 
   4   3  19       34.46       25.34      7.18 o 
   5   3  19      150.48      142.42     13.03 o 
   6   3  19       50.73       67.25     11.79 o 
   7   3  19       13.26        8.96      7.85 o 
  -8   4  19        0.63        0.19      8.65 o 
  -7   4  19       51.55       54.65     11.11 o 
  -6   4  19      373.28      372.17     19.40 o 
  -5   4  19      146.16      141.87     12.02 o 
  -4   4  19      118.45      117.80     12.01 o 
  -3   4  19      150.31      136.28     12.16 o 
  -2   4  19     1277.98     1307.48     30.16 o 
  -1   4  19       11.55       15.75      4.66 o 
   0   4  19      259.13      261.52     11.15 o 
   1   4  19        3.66        0.90      3.92 o 
   2   4  19      258.18      268.23     11.86 o 
   3   4  19       33.46       31.47     10.39 o 
   4   4  19      261.07      269.46     16.87 o 
   5   4  19        0.72        8.11      6.88 o 
   6   4  19       15.16       20.53      9.03 o 
   7   4  19       43.72       49.63     12.51 o 
  -8   5  19        1.15        3.96      9.30 o 
  -7   5  19       32.59       25.83      9.73 o 
  -6   5  19      234.42      218.30     17.92 o 
  -5   5  19      749.49      677.87     39.56 o 
  -4   5  19      303.73      267.47     33.23 o 
  -3   5  19     1009.24      924.81     31.01 o 
  -2   5  19      143.34      133.67     14.55 o 
  -1   5  19     2134.01     2025.72     29.94 o 
   0   5  19     1437.31     1391.27     23.90 o 
   1   5  19      828.33      796.96     17.36 o 
   2   5  19      251.20      248.01     14.58 o 
   3   5  19      138.57      230.56     32.13 o 
   4   5  19        2.11       -5.03      5.03 o 
   5   5  19      113.19      149.60     14.21 o 
   6   5  19        0.34       -2.18      8.15 o 
   7   5  19      880.45     1142.24     75.22 o 
  -8   6  19       17.94       22.77     10.24 o 
  -7   6  19       34.18       42.92     11.14 o 
  -6   6  19       22.38       15.35      9.28 o 
  -5   6  19        1.27       17.18      7.01 o 
  -4   6  19      244.72      224.68     17.78 o 
  -3   6  19        6.44        8.82      6.23 o 
  -2   6  19     2077.74     2048.95     42.88 o 
  -1   6  19      865.48      840.91     26.13 o 
   0   6  19      156.81      154.53      9.92 o 
   1   6  19      105.38      115.23      8.73 o 
   2   6  19      138.13      164.47     13.52 o 
   3   6  19        1.57        9.87      8.09 o 
   4   6  19        5.28       10.10      7.73 o 
   5   6  19      154.45      158.11     16.82 o 
   6   6  19       10.12       11.10     11.79 o 
  -7   7  19        5.92        5.89      9.71 o 
  -6   7  19        0.01       -7.75      7.75 o 
  -5   7  19      105.39      107.61     13.85 o 
  -4   7  19       16.29       21.05     10.50 o 
  -3   7  19       40.05       35.33      9.34 o 
  -2   7  19      188.34      205.01     18.11 o 
  -1   7  19       13.79       23.62      8.20 o 
   0   7  19        0.13        9.28      6.59 o 
   1   7  19        0.71       -2.52      5.91 o 
   2   7  19       13.40        2.66      6.62 o 
   3   7  19      107.17      144.24     16.41 o 
   4   7  19       49.55       49.45     10.87 o 
   5   7  19      112.14       86.46     18.65 o 
   6   7  19      101.95      126.43     22.14 o 
  -6   8  19      253.86      266.29     30.57 o 
  -5   8  19        5.13       11.28     10.34 o 
  -4   8  19      104.48      129.76     18.44 o 
  -3   8  19        4.10       -4.21      6.58 o 
  -2   8  19        0.01        7.39      6.31 o 
  -1   8  19      568.32      506.82     22.79 o 
   0   8  19      101.10      105.59     13.17 o 
   1   8  19        4.93        2.35      9.34 o 
   2   8  19      220.73      222.40     20.14 o 
   3   8  19       38.35       42.99     15.12 o 
   4   8  19       27.21       23.12     13.63 o 
   5   8  19       49.55       59.56     16.33 o 
  -6   9  19       22.51        6.35     13.43 o 
  -5   9  19       20.17       -0.58     11.30 o 
  -4   9  19        0.01        2.05      9.91 o 
  -3   9  19       92.04       70.46     21.91 o 
  -2   9  19        1.26        0.98      7.70 o 
  -1   9  19        1.31        6.80      8.56 o 
   0   9  19       29.64       25.45      9.03 o 
   1   9  19      343.48      354.36     30.67 o 
   2   9  19       24.35       13.31     14.15 o 
   3   9  19      117.14      101.45     20.47 o 
   4   9  19      115.18       95.52     19.91 o 
   5   9  19       77.86       70.93     27.82 o 
  -5  10  19        0.36       10.15      9.99 o 
  -4  10  19        0.59       12.70     13.96 o 
  -3  10  19       40.21       52.61     11.30 o 
  -2  10  19       13.19       23.85     10.18 o 
  -1  10  19       54.58       81.10     14.11 o 
   0  10  19       41.86       18.89     12.49 o 
   1  10  19       82.41      102.49     17.66 o 
   2  10  19       93.42      141.79     25.82 o 
   3  10  19       26.31       36.45     18.04 o 
  -3  11  19       62.30       47.28     11.43 o 
  -2  11  19        2.35       14.93     10.26 o 
  -1  11  19        0.06       16.97     10.61 o 
   0  11  19       16.41       37.32     14.84 o 
   1  11  19       83.33       98.68     17.94 o 
   2  11  19        1.65        2.25     25.84 o 
  -9   0  20        7.36      -11.77     22.74 o 
  -8   0  20       11.40        1.26     10.93 o 
  -7   0  20      889.79      832.02     31.91 o 
  -6   0  20       11.27       27.61      9.69 o 
  -5   0  20     2055.90     2088.10     48.09 o 
  -4   0  20      224.67      232.81     21.17 o 
  -3   0  20      269.38      303.49     17.12 o 
  -2   0  20     1106.26     1046.03     34.41 o 
  -1   0  20        6.97       10.11      7.23 o 
   0   0  20     2704.52     2945.81     61.83 o 
   1   0  20        0.93        3.38      4.06 o 
   2   0  20      713.39      748.67     21.31 o 
   3   0  20        7.85        5.44      6.63 o 
   4   0  20      112.83      120.12     16.37 o 
   5   0  20      434.78      524.22     28.44 o 
   6   0  20       89.02       81.65     16.10 o 
   7   0  20      668.15      848.47     41.93 o 
   8   0  20        0.96       -4.95     12.76 o 
  -9   1  20       27.72       28.71     26.66 o 
  -8   1  20       31.70       25.79     10.37 o 
  -7   1  20        1.41        7.71      7.28 o 
  -6   1  20        0.25       -2.07      6.00 o 
  -5   1  20      125.37      135.81     11.53 o 
  -4   1  20       12.04        6.85      4.53 o 
  -3   1  20       62.03       65.28      9.50 o 
  -2   1  20      745.33      734.74     20.93 o 
  -1   1  20      501.65      513.60     16.76 o 
   0   1  20      959.47      966.77     22.14 o 
   1   1  20     1030.49     1140.17     22.23 o 
   2   1  20       26.95       31.11      5.21 o 
   3   1  20       12.45       12.94      4.30 o 
   4   1  20      247.46      247.53     13.31 o 
   5   1  20        0.63       -1.25      5.17 o 
   6   1  20      173.95      147.38     14.04 o 
   7   1  20       18.25        9.79      9.34 o 
   8   1  20        4.59       -4.08      8.28 o 
  -9   2  20       60.17       94.77     31.87 o 
  -8   2  20      157.40      151.18     18.80 o 
  -7   2  20        1.23       -2.70      6.23 o 
  -6   2  20      230.78      245.57     15.92 o 
  -5   2  20       27.53       21.53      7.14 o 
  -4   2  20        1.24       -3.25      3.96 o 
  -3   2  20      211.03      211.93     12.66 o 
  -2   2  20      357.57      348.97     13.29 o 
  -1   2  20      801.26      823.92     21.26 o 
   0   2  20      191.83      226.51     15.43 o 
   1   2  20       38.58       45.50      6.69 o 
   2   2  20       14.09       10.86      3.90 o 
   3   2  20        7.90        5.61      4.97 o 
   4   2  20      184.32      182.43     13.84 o 
   5   2  20       53.45       34.68      8.14 o 
   6   2  20       33.91       22.60      8.03 o 
   7   2  20       75.36       75.95     11.89 o 
  -8   3  20       92.09       92.99     14.16 o 
  -7   3  20       70.32       62.15      9.82 o 
  -6   3  20       43.29       46.56      8.51 o 
  -5   3  20        1.29        3.97      6.38 o 
  -4   3  20      718.23      675.75     27.16 o 
  -3   3  20      938.13      902.75     24.56 o 
  -2   3  20      886.15      878.46     23.05 o 
  -1   3  20       17.79        7.68      4.65 o 
   0   3  20      458.06      477.18     14.12 o 
   1   3  20      159.19      179.43     11.53 o 
   2   3  20       31.47       42.12      5.45 o 
   3   3  20       28.86       41.19      7.40 o 
   4   3  20      550.91      473.39     18.47 o 
   5   3  20        1.96       11.76      7.52 o 
   6   3  20        5.67        8.23      9.29 o 
   7   3  20      154.27      128.61     19.56 o 
  -8   4  20       26.20       35.37     11.43 o 
  -7   4  20      339.57      341.10     22.87 o 
  -6   4  20       61.46       51.02      9.18 o 
  -5   4  20      284.75      286.08     18.47 o 
  -4   4  20      132.51      114.80     12.31 o 
  -3   4  20       92.00      100.40     10.83 o 
  -2   4  20     3827.38     3597.50     58.73 o 
  -1   4  20      132.48      146.27     12.75 o 
   0   4  20      115.55      129.80      8.59 o 
   1   4  20      117.41      130.97      8.59 o 
   2   4  20      146.17      141.17     13.69 o 
   3   4  20      292.69      247.97     18.09 o 
   4   4  20       66.74       67.80      9.64 o 
   5   4  20      139.57      142.53     15.84 o 
   6   4  20      110.37       77.78     13.56 o 
   7   4  20        5.93       11.71      9.08 o 
  -8   5  20        6.93       16.93     12.05 o 
  -7   5  20        2.82       -7.85      7.85 o 
  -6   5  20        2.03        1.66      6.84 o 
  -5   5  20       12.79        4.07      7.00 o 
  -4   5  20      255.24      216.35     19.41 o 
  -3   5  20      436.89      410.16     18.96 o 
  -2   5  20      260.12      239.86     15.96 o 
  -1   5  20      582.19      561.74     15.30 o 
   0   5  20       93.84       96.64      8.05 o 
   1   5  20        0.00        6.22      4.30 o 
   2   5  20       63.17       88.89     12.12 o 
   3   5  20        2.08        9.64      9.04 o 
   4   5  20        4.70        7.04      7.50 o 
   5   5  20        0.00       -4.14      6.43 o 
   6   5  20       77.01       76.87     14.05 o 
   7   5  20       92.50      115.89     21.65 o 
  -7   6  20      155.33      179.34     16.70 o 
  -6   6  20       59.49       65.83     20.21 o 
  -5   6  20        4.00        4.88      9.11 o 
  -4   6  20      630.30      604.96     23.94 o 
  -3   6  20      101.25       87.41     12.03 o 
  -2   6  20      500.15      545.18     26.42 o 
  -1   6  20        2.41       -1.14      5.29 o 
   0   6  20        0.00       -3.96      3.96 o 
   1   6  20       10.20       14.54      4.67 o 
   2   6  20      470.58      443.82     22.26 o 
   3   6  20      115.69      151.87     34.67 o 
   4   6  20       21.70       15.45      8.69 o 
   5   6  20      117.07      118.10     17.11 o 
   6   6  20      139.95      124.29     30.30 o 
  -7   7  20       15.79       17.05     10.42 o 
  -6   7  20      154.14      159.36     20.73 o 
  -5   7  20       60.29       62.82     12.95 o 
  -4   7  20       25.12       41.84      9.89 o 
  -3   7  20       12.84        6.34      6.90 o 
  -2   7  20        0.02        7.58      7.12 o 
  -1   7  20        3.04        9.50      7.23 o 
   0   7  20       11.51        9.87      6.29 o 
   1   7  20       87.82       88.28     11.25 o 
   2   7  20       38.48       50.61     11.42 o 
   3   7  20      135.71      130.13     22.44 o 
   4   7  20      113.28       96.57     14.40 o 
   5   7  20      146.46      140.39     29.12 o 
   6   7  20      103.18      126.02     21.65 o 
  -6   8  20       98.84      117.44     20.16 o 
  -5   8  20        0.73        8.28     18.93 o 
  -4   8  20       55.72       73.17     12.33 o 
  -3   8  20        0.00       -1.06      6.66 o 
  -2   8  20        0.60        3.16      7.73 o 
  -1   8  20      390.96      361.10     22.80 o 
   0   8  20       82.34       89.06     12.29 o 
   1   8  20       17.13       22.67     10.40 o 
   2   8  20       30.00       30.68     10.79 o 
   3   8  20       13.46        4.29     11.50 o 
   4   8  20        0.51       -4.42      9.70 o 
   5   8  20      106.71       74.19     18.12 o 
  -5   9  20        4.06       11.80     20.48 o 
  -4   9  20       77.09      128.39     15.60 o 
  -3   9  20        8.61       13.21      8.63 o 
  -2   9  20       55.97       38.20     14.13 o 
  -1   9  20        2.00       17.22      9.56 o 
   0   9  20      270.17      317.24     26.51 o 
   1   9  20      281.89      342.43     26.77 o 
   2   9  20       89.80       88.73     20.10 o 
   3   9  20        0.50       -5.56      8.50 o 
   4   9  20        1.40       -5.43     16.93 o 
  -4  10  20       41.56       61.49     12.42 o 
  -3  10  20       27.87       41.68     11.11 o 
  -2  10  20      116.10      155.19     19.46 o 
  -1  10  20        0.13       16.62     10.04 o 
   0  10  20       13.36       16.41     12.41 o 
   1  10  20       28.50       31.74     12.82 o 
   2  10  20        4.60       -7.71     16.68 o 
   3  10  20        0.06       21.29     20.35 o 
  -3  11  20        4.53        7.39     15.60 o 
  -2  11  20       26.35       28.13     16.11 o 
  -1  11  20       41.27       32.93     13.58 o 
   0  11  20       80.63      124.83     24.21 o 
   1  11  20        7.27       29.77     16.31 o 
  -9   1  21       53.39       71.09     30.68 o 
  -8   1  21       98.03      125.85     13.67 o 
  -7   1  21       64.85       48.76     10.00 o 
  -6   1  21       90.78       91.73     10.40 o 
  -5   1  21        3.06       -2.04      5.77 o 
  -4   1  21       46.62       58.78      8.09 o 
  -3   1  21       37.35       32.33      7.26 o 
  -2   1  21      119.11      109.39      9.23 o 
  -1   1  21       36.47       30.75      6.72 o 
   0   1  21      265.90      292.58     13.40 o 
   1   1  21      599.98      627.90     18.61 o 
   2   1  21      161.14      177.58      9.81 o 
   3   1  21      505.51      501.87     13.59 o 
   4   1  21      843.89      802.33     23.40 o 
   5   1  21      214.75      234.80     16.33 o 
   6   1  21      152.89      163.75     23.77 o 
   7   1  21       25.92       31.56      8.95 o 
  -8   2  21      107.58      102.61     16.48 o 
  -7   2  21        2.47       -6.43      6.43 o 
  -6   2  21        8.54        4.83      6.26 o 
  -5   2  21        1.32       -2.15      5.50 o 
  -4   2  21       14.73        9.65      5.45 o 
  -3   2  21      356.54      345.57     14.79 o 
  -2   2  21       62.94       80.07      8.34 o 
  -1   2  21      611.28      638.00     19.22 o 
   0   2  21        9.60       17.73      5.77 o 
   1   2  21        0.55        8.34      5.30 o 
   2   2  21        2.61        2.49      4.28 o 
   3   2  21      189.95      205.16     13.51 o 
   4   2  21       76.01       78.45      8.63 o 
   5   2  21       37.83       28.31      7.87 o 
   6   2  21       41.01       31.33      8.85 o 
   7   2  21       22.02       11.67      8.38 o 
  -8   3  21      220.85      243.90     28.91 o 
  -7   3  21      320.89      288.18     23.92 o 
  -6   3  21      332.10      316.03     20.03 o 
  -5   3  21       41.81       38.33      8.63 o 
  -4   3  21      424.09      410.74     18.96 o 
  -3   3  21      585.79      582.74     20.06 o 
  -2   3  21      237.10      241.60     18.03 o 
  -1   3  21       56.47       54.75      6.87 o 
   0   3  21      335.48      326.95     12.61 o 
   1   3  21      325.40      305.46     14.09 o 
   2   3  21       29.81       26.39      5.72 o 
   3   3  21       36.36       10.54      8.08 o 
   4   3  21      475.41      463.92     18.94 o 
   5   3  21       39.39       30.21     10.71 o 
   6   3  21       82.85       74.47     11.52 o 
   7   3  21        0.68        8.42      8.24 o 
  -8   4  21       34.83       34.11     11.15 o 
  -7   4  21       20.25       25.66      9.63 o 
  -6   4  21        0.17        6.06      7.70 o 
  -5   4  21      419.04      388.22     20.73 o 
  -4   4  21     1478.61     1400.48     33.55 o 
  -3   4  21      399.98      406.36     26.11 o 
  -2   4  21      201.47      231.62     11.59 o 
  -1   4  21      247.55      245.77     13.87 o 
   0   4  21       19.42       27.96      5.71 o 
   1   4  21     1390.52     1317.21     23.05 o 
   2   4  21      246.36      244.79     17.74 o 
   3   4  21       12.57       10.32      8.55 o 
   4   4  21       20.53       10.68      7.01 o 
   5   4  21       56.53       64.69     16.56 o 
   6   4  21       81.39      109.13     16.01 o 
   7   4  21        0.19        8.88      8.32 o 
  -8   5  21        1.45        1.16      9.09 o 
  -7   5  21       31.71       40.44     11.37 o 
  -6   5  21      125.71      118.91     14.17 o 
  -5   5  21      207.44      192.64     16.42 o 
  -4   5  21      464.28      393.80     19.75 o 
  -3   5  21       82.06       96.10     11.56 o 
  -2   5  21      246.42      222.76     15.54 o 
  -1   5  21     1122.40     1076.10     21.59 o 
   0   5  21      962.46     1003.61     20.57 o 
   1   5  21      490.82      489.70     14.35 o 
   2   5  21      806.45      740.57     26.78 o 
   3   5  21       21.52       22.66     10.25 o 
   4   5  21       14.14       23.86      8.99 o 
   5   5  21      120.03      141.65     15.53 o 
   6   5  21        7.50       -4.45      9.22 o 
  -7   6  21        0.19        7.17      8.42 o 
  -6   6  21        7.22       -3.96      8.82 o 
  -5   6  21       43.40       30.74     10.89 o 
  -4   6  21      118.14      129.38     13.77 o 
  -3   6  21        2.08       10.51      6.88 o 
  -2   6  21       40.50       45.77      8.26 o 
  -1   6  21       81.90       80.64     11.66 o 
   0   6  21        0.09        2.59      4.27 o 
   1   6  21      492.47      504.11     15.05 o 
   2   6  21      330.49      380.09     23.92 o 
   3   6  21        8.43       17.68      9.98 o 
   4   6  21       28.00       23.74      9.60 o 
   5   6  21       38.04       58.11     12.35 o 
   6   6  21       48.45       52.74     23.60 o 
  -7   7  21      114.97      130.49     20.35 o 
  -6   7  21        2.76       -3.85     10.30 o 
  -5   7  21       93.05      103.32     16.45 o 
  -4   7  21       41.04       56.26     12.90 o 
  -3   7  21       28.07       21.56     14.63 o 
  -2   7  21      598.10      578.14     23.91 o 
  -1   7  21      475.45      464.15     19.00 o 
   0   7  21       14.35        9.81     10.69 o 
   1   7  21        3.01       16.59      7.09 o 
   2   7  21        1.06       14.33      8.48 o 
   3   7  21       48.95       23.38     12.00 o 
   4   7  21       97.02       96.88     14.63 o 
   5   7  21        3.07       14.35     12.01 o 
   6   7  21        4.27       -3.18     12.45 o 
  -6   8  21       64.29       68.31     16.37 o 
  -5   8  21       74.57       77.15     20.50 o 
  -4   8  21      118.32      161.42     16.09 o 
  -3   8  21       28.32       29.87     10.17 o 
  -2   8  21      231.36      231.28     19.30 o 
  -1   8  21      188.38      155.57     16.24 o 
   0   8  21       85.36       91.26     11.07 o 
   1   8  21        6.53       14.19      8.94 o 
   2   8  21        3.27        2.86      8.37 o 
   3   8  21       21.70       36.26     13.27 o 
   4   8  21      155.20      159.54     23.61 o 
   5   8  21        6.21        6.73     20.38 o 
  -5   9  21      313.73      376.06     31.98 o 
  -4   9  21       35.13       36.75     14.35 o 
  -3   9  21        5.26       25.79      9.96 o 
  -2   9  21        1.85        1.62      8.86 o 
  -1   9  21      163.33      200.65     18.67 o 
   0   9  21      172.04      209.65     22.39 o 
   1   9  21      408.10      485.29     37.05 o 
   2   9  21        7.06       12.92     14.70 o 
   3   9  21       73.78       64.85     27.41 o 
   4   9  21       90.87       88.33     19.33 o 
  -4  10  21        3.40       19.07     15.42 o 
  -3  10  21      102.39      106.32     15.08 o 
  -2  10  21       21.29       27.34      9.84 o 
  -1  10  21        0.44        2.50      9.51 o 
   0  10  21        4.29       10.85     12.69 o 
   1  10  21        3.35       -0.81     11.01 o 
   2  10  21      196.65      175.15     27.94 o 
   3  10  21      167.64      160.97     36.38 o 
  -2  11  21        1.93       14.94     13.27 o 
  -1  11  21      105.45      109.69     24.69 o 
   0  11  21      233.08      274.14     27.19 o 
   1  11  21       12.67       29.31     12.88 o 
  -8   0  22       13.73        4.58     19.79 o 
  -7   0  22       61.77       41.34     12.05 o 
  -6   0  22      193.91      183.90     18.37 o 
  -5   0  22      118.20      132.54     15.03 o 
  -4   0  22        0.36       -1.61      6.30 o 
  -3   0  22      129.03      135.13     16.86 o 
  -2   0  22      477.08      455.89     30.04 o 
  -1   0  22      406.00      389.43     22.09 o 
   0   0  22      133.73      157.16     15.81 o 
   1   0  22     1022.32     1038.37     34.42 o 
   2   0  22     1339.11     1359.20     31.02 o 
   3   0  22     2303.85     2232.86     43.60 o 
   4   0  22      806.43      820.79     33.96 o 
   5   0  22      337.23      307.85     26.51 o 
   6   0  22        1.31       -2.14     11.97 o 
   7   0  22        0.33       -2.45     10.75 o 
  -8   1  22       76.63       81.14     11.92 o 
  -7   1  22       73.22       65.08     10.36 o 
  -6   1  22      136.04      135.72     12.70 o 
  -5   1  22        6.72        6.86      6.25 o 
  -4   1  22      183.33      218.22     13.86 o 
  -3   1  22       35.90       44.66      7.16 o 
  -2   1  22       94.10      109.29      9.46 o 
  -1   1  22      108.37      119.03     10.63 o 
   0   1  22       60.96       70.39      8.50 o 
   1   1  22      423.74      389.36     14.65 o 
   2   1  22        8.15       16.19      5.62 o 
   3   1  22     1292.14     1232.55     21.92 o 
   4   1  22      985.84      958.82     25.92 o 
   5   1  22       16.26       14.36      7.00 o 
   6   1  22       56.06       61.45     10.19 o 
   7   1  22        7.67       11.70      8.58 o 
  -8   2  22      320.96      354.21     28.24 o 
  -7   2  22       67.32       73.16     11.16 o 
  -6   2  22      124.31      138.43     15.42 o 
  -5   2  22       92.15       88.14     10.50 o 
  -4   2  22       16.08       16.64      6.52 o 
  -3   2  22      351.21      353.59     15.62 o 
  -2   2  22        1.51       -2.64      4.56 o 
  -1   2  22       55.27       63.34      8.48 o 
   0   2  22       47.51       38.48      7.25 o 
   1   2  22      245.22      224.82     15.38 o 
   2   2  22       13.24       11.04      4.81 o 
   3   2  22      147.03      161.77     12.26 o 
   4   2  22      313.35      351.05     15.46 o 
   5   2  22       87.59       85.61     10.88 o 
   6   2  22       11.43        6.14      7.62 o 
   7   2  22       18.09       16.05      8.04 o 
  -8   3  22        2.34       17.38     11.64 o 
  -7   3  22      331.28      351.08     22.31 o 
  -6   3  22      141.71      137.87     14.19 o 
  -5   3  22       37.27       31.15      8.52 o 
  -4   3  22       86.38       88.19     12.66 o 
  -3   3  22      132.34      129.37     15.71 o 
  -2   3  22       22.77       22.13      7.32 o 
  -1   3  22        6.14       11.69      5.11 o 
   0   3  22      198.72      199.50     11.51 o 
   1   3  22      172.79      170.10     11.98 o 
   2   3  22       45.04       37.99      7.40 o 
   3   3  22       22.60       28.35      8.02 o 
   4   3  22        0.83       -5.63      9.13 o 
   5   3  22      207.67      191.44     18.06 o 
   6   3  22       16.21       16.44      8.33 o 
   7   3  22       17.20       19.92      9.27 o 
  -8   4  22       90.81       69.06     33.51 o 
  -7   4  22        5.82       -2.05      9.40 o 
  -6   4  22      186.20      205.01     17.38 o 
  -5   4  22      179.56      169.26     15.32 o 
  -4   4  22        9.81       15.79     12.76 o 
  -3   4  22      244.99      254.21     16.88 o 
  -2   4  22        0.17       -0.07      5.29 o 
  -1   4  22       59.41       64.58      7.35 o 
   0   4  22       74.75       70.09      7.79 o 
   1   4  22      699.38      663.35     16.46 o 
   2   4  22      210.56      184.80     15.96 o 
   3   4  22      320.51      279.97     24.35 o 
   4   4  22       32.15       30.52      8.28 o 
   5   4  22        0.76        4.32      6.90 o 
   6   4  22      128.74      144.57     26.38 o 
   7   4  22      111.94      105.66     15.75 o 
  -8   5  22        7.87       17.75     12.56 o 
  -7   5  22        8.56        0.84      9.64 o 
  -6   5  22       42.65       28.26     10.06 o 
  -5   5  22        0.60        5.82      5.90 o 
  -4   5  22       10.68       17.47      7.81 o 
  -3   5  22       17.77       28.45      7.80 o 
  -2   5  22       28.78       21.68      7.88 o 
  -1   5  22      276.07      264.30     15.36 o 
   0   5  22       85.77       76.36      9.24 o 
   1   5  22       34.39       30.74      8.28 o 
   2   5  22      215.36      168.53     16.05 o 
   3   5  22       49.99       63.57     25.35 o 
   4   5  22       34.17       36.88     10.40 o 
   5   5  22      152.67      144.83     14.31 o 
   6   5  22      161.52      163.11     18.89 o 
  -7   6  22       41.17       62.43     12.65 o 
  -6   6  22       21.36       25.73     10.38 o 
  -5   6  22        8.44        3.68      6.87 o 
  -4   6  22      121.28      135.96     14.09 o 
  -3   6  22       50.05       35.75      8.23 o 
  -2   6  22       39.77       52.20      8.79 o 
  -1   6  22       49.18       57.12      8.86 o 
   0   6  22       93.71       89.78      9.16 o 
   1   6  22       10.98        5.71      5.26 o 
   2   6  22       37.81       39.28     10.58 o 
   3   6  22        6.74       -8.20      8.65 o 
   4   6  22        0.68       -2.09      7.53 o 
   5   6  22       50.41       58.08     12.20 o 
   6   6  22       35.07       66.41     25.87 o 
  -7   7  22        3.04       16.29     10.44 o 
  -6   7  22        0.43       10.10     12.11 o 
  -5   7  22        8.10        0.01     12.61 o 
  -4   7  22       24.45       35.25      9.51 o 
  -3   7  22       21.96       21.09      9.05 o 
  -2   7  22      542.40      519.80     20.07 o 
  -1   7  22       67.99       78.34     10.39 o 
   0   7  22       16.66       10.06      6.46 o 
   1   7  22      154.77      147.77     13.93 o 
   2   7  22      296.55      318.59     23.28 o 
   3   7  22        0.86        6.12     10.12 o 
   4   7  22        9.75       28.79     10.64 o 
   5   7  22       41.30       44.02     16.65 o 
  -6   8  22        5.34        8.98     13.85 o 
  -5   8  22        0.16       16.10      9.79 o 
  -4   8  22        2.36       21.54      9.73 o 
  -3   8  22        0.81        4.07      8.61 o 
  -2   8  22      404.74      461.61     25.10 o 
  -1   8  22      541.74      572.39     22.20 o 
   0   8  22        7.81        7.04      6.59 o 
   1   8  22       45.61       42.66     10.89 o 
   2   8  22       55.60       57.99     17.40 o 
   3   8  22       20.44       21.15     12.32 o 
   4   8  22       13.05       19.42     13.02 o 
   5   8  22       31.17       34.18     15.53 o 
  -5   9  22       17.95       15.86     11.94 o 
  -4   9  22       52.64       53.97     11.16 o 
  -3   9  22        3.48       -5.30      8.61 o 
  -2   9  22       75.20       45.08     12.55 o 
  -1   9  22       49.42       58.07     11.89 o 
   0   9  22        0.84       14.81     11.54 o 
   1   9  22      147.80      193.36     21.33 o 
   2   9  22       46.05       39.69     17.34 o 
   3   9  22        4.66       26.74     19.68 o 
   4   9  22       81.77       86.42     31.90 o 
  -4  10  22      129.09      165.25     17.68 o 
  -3  10  22       71.88       86.72     23.86 o 
  -2  10  22       18.04       37.90     12.32 o 
  -1  10  22        9.20        7.92     10.41 o 
   0  10  22        0.20        2.22     12.49 o 
   1  10  22       50.22       93.21     23.07 o 
   2  10  22       16.37       26.84     17.57 o 
  -1  11  22        3.84       23.54     13.55 o 
   0  11  22       86.92      125.44     19.91 o 
  -8   1  23        3.39        6.00      8.73 o 
  -7   1  23       53.81       42.98     10.54 o 
  -6   1  23      131.68      121.12     12.27 o 
  -5   1  23       10.15       15.91      7.09 o 
  -4   1  23      122.81      139.67     14.10 o 
  -3   1  23      256.87      262.07     14.86 o 
  -2   1  23        1.30       -1.72      5.57 o 
  -1   1  23      230.84      261.68     15.60 o 
   0   1  23      859.70      953.79     23.75 o 
   1   1  23      218.22      230.75     13.71 o 
   2   1  23        0.79       -4.57      4.57 o 
   3   1  23      549.61      559.54     16.41 o 
   4   1  23      972.70      940.37     25.93 o 
   5   1  23      125.28      117.20     13.60 o 
   6   1  23      136.49      144.70     14.49 o 
   7   1  23       25.80       19.07      8.60 o 
  -8   2  23       43.86       31.00     12.78 o 
  -7   2  23       57.68       40.87      9.91 o 
  -6   2  23        2.96        7.42      7.11 o 
  -5   2  23       61.46       53.99      8.76 o 
  -4   2  23      374.79      375.18     17.26 o 
  -3   2  23      645.35      605.21     18.91 o 
  -2   2  23      381.56      393.62     19.41 o 
  -1   2  23        0.30        0.16      8.08 o 
   0   2  23      951.43     1037.16     30.08 o 
   1   2  23        0.45        8.36      5.55 o 
   2   2  23        0.30       -2.57      6.01 o 
   3   2  23      123.02      113.87     13.02 o 
   4   2  23      138.91      107.98     10.11 o 
   5   2  23        0.29        4.04      6.39 o 
   6   2  23       92.30      102.11     12.84 o 
   7   2  23       51.27       42.20     10.68 o 
  -8   3  23       44.52       40.63     13.88 o 
  -7   3  23        0.19       -2.86      8.18 o 
  -6   3  23      175.61      169.48     15.75 o 
  -5   3  23       14.50       17.23      9.02 o 
  -4   3  23      535.60      498.52     27.02 o 
  -3   3  23      218.33      232.51     15.74 o 
  -2   3  23        0.81       -3.86      5.71 o 
  -1   3  23      513.12      502.83     15.90 o 
   0   3  23      517.50      532.84     16.04 o 
   1   3  23       23.94       14.09      6.21 o 
   2   3  23        1.79        9.63      6.75 o 
   3   3  23      252.42      249.57     15.74 o 
   4   3  23      793.06      852.33     25.32 o 
   5   3  23        0.57       -4.00      5.89 o 
   6   3  23        0.25       -1.11      7.32 o 
   7   3  23        8.21       10.01      8.79 o 
  -8   4  23      502.46      519.41     32.89 o 
  -7   4  23        0.30        2.64     10.43 o 
  -6   4  23      186.23      176.20     16.35 o 
  -5   4  23        7.20        6.79      6.33 o 
  -4   4  23        6.57        5.95      6.32 o 
  -3   4  23        0.00       15.34      6.89 o 
  -2   4  23        0.12        1.98      9.61 o 
  -1   4  23        8.51       10.12      4.88 o 
   0   4  23      102.41       92.92     12.52 o 
   1   4  23       10.44        0.31      5.03 o 
   2   4  23       31.81       22.65      8.51 o 
   3   4  23       27.75        8.72      9.74 o 
   4   4  23      871.59      955.69     27.83 o 
   5   4  23      133.96      161.83     17.52 o 
   6   4  23        1.94        6.76      9.73 o 
  -7   5  23      352.25      347.32     28.39 o 
  -6   5  23       13.84       21.03      9.13 o 
  -5   5  23      141.80      134.93     14.62 o 
  -4   5  23      349.43      366.78     25.47 o 
  -3   5  23        3.73        4.42      6.59 o 
  -2   5  23       52.66       50.56      9.33 o 
  -1   5  23      427.45      405.03     16.45 o 
   0   5  23      162.26      158.46     10.99 o 
   1   5  23      847.73      808.99     18.74 o 
   2   5  23      141.28      162.86     19.66 o 
   3   5  23      124.38      115.88     17.72 o 
   4   5  23      419.66      459.49     25.88 o 
   5   5  23      292.67      292.27     22.78 o 
   6   5  23        5.03       10.70     10.31 o 
  -7   6  23        0.78        4.31     11.08 o 
  -6   6  23        3.64        9.25      9.19 o 
  -5   6  23       10.10        4.70      7.65 o 
  -4   6  23       15.57        5.90      6.46 o 
  -3   6  23      169.29      178.64     15.38 o 
  -2   6  23       67.71       65.24      9.72 o 
  -1   6  23       20.32       28.29      7.34 o 
   0   6  23       33.38       28.43      7.40 o 
   1   6  23        8.03       20.32      7.91 o 
   2   6  23        0.64       10.74      8.37 o 
   3   6  23        2.79        0.92      8.62 o 
   4   6  23        2.94        8.60      8.62 o 
   5   6  23       25.57       29.25     11.57 o 
   6   6  23       55.96       39.60     22.88 o 
  -6   7  23        0.12        2.89      9.82 o 
  -5   7  23       28.96       21.41      8.60 o 
  -4   7  23       15.68       22.99      7.87 o 
  -3   7  23        0.95       -5.63      6.46 o 
  -2   7  23       20.70       19.95      7.78 o 
  -1   7  23      194.47      212.72     15.20 o 
   0   7  23        0.02        6.29      6.10 o 
   1   7  23      142.91      176.98     18.65 o 
   2   7  23       53.63       59.19     12.30 o 
   3   7  23       39.71       29.65     16.28 o 
   4   7  23      193.18      199.88     20.26 o 
   5   7  23       13.09       40.85     22.56 o 
  -6   8  23        7.82       16.18     13.10 o 
  -5   8  23       33.35       37.36     11.57 o 
  -4   8  23      461.93      538.85     35.81 o 
  -3   8  23       69.30       63.66     12.11 o 
  -2   8  23      134.34      135.17     19.65 o 
  -1   8  23      189.90      153.65     14.30 o 
   0   8  23       69.39       90.21     15.99 o 
   1   8  23        1.79        7.71      8.92 o 
   2   8  23       17.08       21.31     14.81 o 
   3   8  23        6.24        3.44     10.80 o 
   4   8  23        0.64        4.28     11.55 o 
  -5   9  23       88.58       82.42     17.37 o 
  -4   9  23      105.28      143.36     19.92 o 
  -3   9  23        3.25        6.45      9.04 o 
  -2   9  23      106.08      122.15     16.48 o 
  -1   9  23        0.06        4.10      7.65 o 
   0   9  23      163.32      177.36     20.71 o 
   1   9  23        1.89       21.70     13.48 o 
   2   9  23       40.02       69.78     20.47 o 
   3   9  23        5.79       23.78     21.30 o 
  -3  10  23        3.48        8.45      9.93 o 
  -2  10  23      139.78      169.99     19.06 o 
  -1  10  23       35.74       37.94     11.60 o 
   0  10  23       33.72       45.13     14.71 o 
   1  10  23        9.06       13.87     17.14 o 
   2  10  23      183.17      233.71     31.92 o 
  -8   0  24      225.66      253.01     29.04 o 
  -7   0  24      403.81      424.05     32.48 o 
  -6   0  24       12.04       12.60     11.13 o 
  -5   0  24      248.53      199.60     57.88 o 
  -4   0  24      136.27      114.79     47.92 o 
  -3   0  24      147.86      146.53     24.18 o 
  -2   0  24      626.03      648.52     29.55 o 
  -1   0  24      361.58      377.22     23.41 o 
   0   0  24        8.68       -3.05      8.91 o 
   1   0  24      288.57      338.21     22.08 o 
   2   0  24      901.78      857.81     33.02 o 
   3   0  24      177.54      170.25     18.55 o 
   4   0  24      200.26      187.67     19.73 o 
   5   0  24       52.85       67.08     14.81 o 
   6   0  24       19.70       21.24     16.58 o 
   7   0  24        9.75       21.68     13.02 o 
  -8   1  24       26.81       22.22     13.48 o 
  -7   1  24      148.30      127.12     13.62 o 
  -6   1  24       71.09       58.60     10.18 o 
  -5   1  24       13.36        6.42      5.15 o 
  -4   1  24        1.71       -5.02      5.02 o 
  -3   1  24        0.91       -5.49      5.83 o 
  -2   1  24       87.32       96.67     10.92 o 
  -1   1  24       38.67       38.21      7.91 o 
   0   1  24      598.75      644.14     20.30 o 
   1   1  24       93.86      112.92     12.02 o 
   2   1  24      446.27      420.36     17.08 o 
   3   1  24     1171.62     1145.11     40.66 o 
   4   1  24       79.64       80.17     12.00 o 
   5   1  24       81.93       72.41     10.04 o 
   6   1  24      140.90      143.78     16.47 o 
   7   1  24       19.93       21.69      9.56 o 
  -8   2  24      109.13       95.49     17.08 o 
  -7   2  24       21.26       27.19      9.91 o 
  -6   2  24      234.28      236.37     16.73 o 
  -5   2  24      330.62      320.71     20.25 o 
  -4   2  24       30.82       31.71      7.28 o 
  -3   2  24      397.92      373.02     15.81 o 
  -2   2  24     2166.66     2092.48     40.95 o 
  -1   2  24       43.88       37.07      9.49 o 
   0   2  24       14.47       23.40     10.24 o 
   1   2  24      270.11      291.87     15.64 o 
   2   2  24        1.09       -0.54      6.38 o 
   3   2  24      791.91      753.20     33.87 o 
   4   2  24        0.84        4.61      5.91 o 
   5   2  24       21.54       15.61      9.44 o 
   6   2  24        5.74       10.95      8.06 o 
   7   2  24       12.63        6.75      8.52 o 
  -8   3  24       64.49       34.46     14.10 o 
  -7   3  24       13.74       11.52      8.46 o 
  -6   3  24       97.75       82.32     12.43 o 
  -5   3  24       96.53       63.27     10.53 o 
  -4   3  24      147.25      149.64     13.88 o 
  -3   3  24      572.33      544.63     20.88 o 
  -2   3  24      571.96      546.23     21.75 o 
  -1   3  24      601.26      590.29     17.42 o 
   0   3  24       56.34       48.34      9.10 o 
   1   3  24      830.00      834.05     22.42 o 
   2   3  24       68.41       84.43     29.69 o 
   3   3  24      166.50      156.60     22.95 o 
   4   3  24       58.33       59.51      9.56 o 
   5   3  24        4.75       -4.54      6.19 o 
   6   3  24       53.19       53.58     10.84 o 
  -8   4  24        7.61       -0.61     11.68 o 
  -7   4  24       10.36       13.97      9.67 o 
  -6   4  24      275.75      275.55     20.37 o 
  -5   4  24      525.38      485.68     22.29 o 
  -4   4  24        0.17        5.23      8.63 o 
  -3   4  24       58.02       44.40      8.97 o 
  -2   4  24       64.35       72.73     10.06 o 
  -1   4  24       41.69       34.25      6.36 o 
   0   4  24      930.97      849.42     20.92 o 
   1   4  24       11.46       15.07      5.70 o 
   2   4  24      174.50      188.63     40.46 o 
   3   4  24        0.06        3.62      8.48 o 
   4   4  24       22.72       21.31      7.47 o 
   5   4  24        0.01        8.13      8.86 o 
   6   4  24       23.43        9.19      8.30 o 
  -7   5  24      217.31      223.32     23.90 o 
  -6   5  24        2.66        1.40      8.21 o 
  -5   5  24      296.92      251.30     19.34 o 
  -4   5  24      202.87      157.40     14.71 o 
  -3   5  24       33.80       40.60     11.52 o 
  -2   5  24      102.68      105.26     11.93 o 
  -1   5  24       44.79       46.55      8.81 o 
   0   5  24        2.23        9.64      4.88 o 
   1   5  24        4.62       13.48      5.78 o 
   2   5  24      265.52      323.83     22.37 o 
   3   5  24       31.27       23.60     12.62 o 
   4   5  24       99.91       60.22     18.37 o 
   5   5  24      107.17      110.49     15.33 o 
   6   5  24        4.89        6.39      9.96 o 
  -7   6  24      200.73      218.28     24.27 o 
  -6   6  24       36.03       46.74     11.53 o 
  -5   6  24      173.07      136.92     15.63 o 
  -4   6  24       10.78       19.90      8.81 o 
  -3   6  24        1.06        4.07      5.38 o 
  -2   6  24        1.86        2.25      6.40 o 
  -1   6  24        0.16        3.49      5.93 o 
   0   6  24       58.17       81.16     13.67 o 
   1   6  24        9.80       12.02      7.19 o 
   2   6  24       74.75       68.59     12.51 o 
   3   6  24       11.05       20.53     11.53 o 
   4   6  24       15.92       11.32      9.12 o 
   5   6  24      169.92      226.33     21.37 o 
  -6   7  24       29.71       37.25     11.39 o 
  -5   7  24       79.35       62.33     11.43 o 
  -4   7  24        5.61       15.31      8.20 o 
  -3   7  24      389.66      429.31     24.61 o 
  -2   7  24        7.10       -6.54      6.54 o 
  -1   7  24      238.34      256.59     16.53 o 
   0   7  24        5.78        7.08      6.57 o 
   1   7  24       26.27        0.11      8.72 o 
   2   7  24       35.64       37.54     11.42 o 
   3   7  24       13.02       10.45     10.90 o 
   4   7  24        9.40        8.16      9.53 o 
   5   7  24        1.52       10.53     10.25 o 
  -5   8  24       84.08      112.78     17.86 o 
  -4   8  24       58.83       46.58     13.04 o 
  -3   8  24       11.03       12.07     10.98 o 
  -2   8  24      657.38      672.44     23.97 o 
  -1   8  24      372.72      359.44     20.38 o 
   0   8  24       42.57       29.83     11.27 o 
   1   8  24        7.15       13.06      9.52 o 
   2   8  24        0.35       -1.94     12.84 o 
   3   8  24       32.33       48.61     21.06 o 
   4   8  24        0.24       -1.39     10.16 o 
  -4   9  24       94.67      113.38     15.63 o 
  -3   9  24        0.53       19.04     10.35 o 
  -2   9  24      160.77      134.41     16.14 o 
  -1   9  24        5.59        8.55      7.43 o 
   0   9  24       39.48       58.36     18.60 o 
   1   9  24        8.70       12.25     16.59 o 
   2   9  24       74.79       80.83     31.99 o 
   3   9  24      127.60      230.10     43.49 o 
  -3  10  24        4.55       32.94     11.12 o 
  -2  10  24       32.96       33.68     10.07 o 
  -1  10  24      148.97      190.60     23.59 o 
   0  10  24        0.69       16.69     17.50 o 
   1  10  24       35.76       31.91     33.68 o 
  -8   1  25        0.20       10.93      9.05 o 
  -7   1  25      216.74      198.59     16.36 o 
  -6   1  25       93.39       78.33     11.00 o 
  -5   1  25       97.25      108.41     12.64 o 
  -4   1  25        4.42       -5.14      5.14 o 
  -3   1  25        4.11       11.21      6.51 o 
  -2   1  25        8.14        3.30      6.65 o 
  -1   1  25        2.17        2.11      6.43 o 
   0   1  25       57.57       65.08      9.16 o 
   1   1  25      365.99      421.86     16.37 o 
   2   1  25      362.57      368.85     17.47 o 
   3   1  25      430.57      454.75     21.51 o 
   4   1  25      193.97      175.91     20.68 o 
   5   1  25        3.98       -4.81      6.08 o 
   6   1  25       62.62       48.29     10.17 o 
   7   1  25      173.89      181.31     17.71 o 
  -8   2  25      122.87      131.60     19.40 o 
  -7   2  25       54.45       58.43     12.03 o 
  -6   2  25       25.09       18.11      8.44 o 
  -5   2  25      595.55      583.17     26.09 o 
  -4   2  25        7.75       -3.81      5.50 o 
  -3   2  25        0.01        5.47      6.06 o 
  -2   2  25      526.48      483.84     17.76 o 
  -1   2  25      469.86      485.93     21.51 o 
   0   2  25      262.74      310.39     17.44 o 
   1   2  25        0.36       -0.76      5.47 o 
   2   2  25       10.54       17.83      7.63 o 
   3   2  25       20.50       26.29      8.82 o 
   4   2  25       37.78       55.14     13.14 o 
   5   2  25       18.27       12.62      7.27 o 
   6   2  25      128.25      132.95     14.83 o 
  -8   3  25       19.04       15.65     12.20 o 
  -7   3  25       25.87       25.14     10.51 o 
  -6   3  25      197.36      186.73     17.25 o 
  -5   3  25       21.82       24.82      8.75 o 
  -4   3  25       90.16       83.91     12.80 o 
  -3   3  25     1110.53     1040.14     28.77 o 
  -2   3  25      424.26      416.11     18.62 o 
  -1   3  25      936.73      873.73     21.45 o 
   0   3  25       41.35       45.85      8.09 o 
   1   3  25      107.98      116.28     10.90 o 
   2   3  25        0.57       -2.29     12.59 o 
   3   3  25        0.45        6.97      7.22 o 
   4   3  25        7.82       21.24      7.90 o 
   5   3  25        0.57        2.48      6.93 o 
   6   3  25       97.10      102.63     13.54 o 
  -7   4  25       22.38       11.35     10.87 o 
  -6   4  25      145.98      124.78     17.57 o 
  -5   4  25        3.93       -0.36      8.56 o 
  -4   4  25      121.59      107.99     12.78 o 
  -3   4  25      341.06      366.19     21.20 o 
  -2   4  25      832.87      789.28     25.19 o 
  -1   4  25      260.67      243.51     13.99 o 
   0   4  25      259.87      281.02     14.78 o 
   1   4  25       50.63       59.65      8.15 o 
   2   4  25        0.08       -0.54      7.54 o 
   3   4  25       37.56       15.65     10.39 o 
   4   4  25        0.17        2.72      9.10 o 
   5   4  25        3.12        5.77     13.64 o 
   6   4  25      299.76      314.09     21.91 o 
  -7   5  25      157.71      133.95     24.99 o 
  -6   5  25       12.36        4.44      9.06 o 
  -5   5  25      181.47      169.88     17.44 o 
  -4   5  25      630.18      604.96     23.92 o 
  -3   5  25       42.46       55.15     10.05 o 
  -2   5  25       91.99       78.63     11.19 o 
  -1   5  25        6.54       -4.56      5.50 o 
   0   5  25        5.43        4.37      4.79 o 
   1   5  25      193.15      194.52     11.79 o 
   2   5  25      155.62      142.48     19.47 o 
   3   5  25      452.75      468.42     28.84 o 
   4   5  25       66.87       80.00     21.53 o 
   5   5  25        0.00       11.04     11.18 o 
   6   5  25      116.97      157.79     47.23 o 
  -7   6  25      296.18      370.22     36.31 o 
  -6   6  25      317.83      320.13     24.56 o 
  -5   6  25       16.24       10.21      8.97 o 
  -4   6  25       16.35       36.67      8.87 o 
  -3   6  25        7.79        1.92      6.54 o 
  -2   6  25        0.78        2.84      6.24 o 
  -1   6  25        5.00       -6.58      6.58 o 
   0   6  25        3.31       11.56      6.48 o 
   1   6  25      100.90       98.91     11.45 o 
   2   6  25       42.29       51.42     14.29 o 
   3   6  25       20.29        8.05     10.06 o 
   4   6  25       13.73       24.46     10.37 o 
   5   6  25      221.38      294.22     28.26 o 
  -6   7  25      143.68      127.09     16.93 o 
  -5   7  25        2.26        3.79      9.36 o 
  -4   7  25        2.66       11.74      8.60 o 
  -3   7  25       80.20       59.60      9.82 o 
  -2   7  25      132.23      127.73     13.07 o 
  -1   7  25      131.82      156.83     13.71 o 
   0   7  25       39.47       33.91      8.41 o 
   1   7  25        0.03       16.77     14.60 o 
   2   7  25       22.71       20.44     10.94 o 
   3   7  25        1.48       -3.06     11.02 o 
   4   7  25       29.21       44.94     12.26 o 
  -5   8  25        2.69        7.49     11.85 o 
  -4   8  25        0.75       10.34      7.03 o 
  -3   8  25      214.42      215.65     18.86 o 
  -2   8  25      365.10      352.35     21.09 o 
  -1   8  25       21.42       18.93      8.19 o 
   0   8  25        3.97       20.17     15.05 o 
   1   8  25        8.02       17.56     14.86 o 
   2   8  25        6.32       15.74     14.82 o 
   3   8  25       24.79       39.25     34.77 o 
   4   8  25      236.83      216.71     22.07 o 
  -4   9  25       49.40       60.17     13.45 o 
  -3   9  25        0.42        2.18      8.93 o 
  -2   9  25      112.81       90.83     12.71 o 
  -1   9  25      116.07      125.08     13.83 o 
   0   9  25        1.77       32.88     16.26 o 
   1   9  25       27.87       39.05     27.32 o 
   2   9  25      363.71      560.05     53.87 o 
   3   9  25      171.74      235.90     43.42 o 
  -2  10  25      153.03      189.08     17.05 o 
  -1  10  25      108.23      107.47     20.04 o 
   0  10  25      294.94      404.46     34.13 o 
   1  10  25       12.95       34.67     20.65 o 
  -8   0  26      180.95      212.45     28.53 o 
  -7   0  26       20.59        6.72     13.31 o 
  -6   0  26      149.56      160.18     23.11 o 
  -5   0  26       14.02       21.56     23.58 o 
  -4   0  26       82.79      111.92     18.14 o 
  -3   0  26        7.14        9.33      9.03 o 
  -2   0  26       50.99       64.52     14.79 o 
  -1   0  26      167.51      181.77     20.12 o 
   0   0  26      106.06      103.13     23.59 o 
   1   0  26      633.69      652.02     28.98 o 
   2   0  26      213.29      199.94     20.72 o 
   3   0  26      387.34      330.06     38.17 o 
   4   0  26        1.61       -8.95      8.95 o 
   5   0  26       91.29       62.11     19.24 o 
   6   0  26       17.62       30.54     19.25 o 
  -8   1  26       24.34       12.96      9.99 o 
  -7   1  26        0.72       -4.92      7.74 o 
  -6   1  26        1.87        7.70      7.37 o 
  -5   1  26       31.27       21.90      7.75 o 
  -4   1  26       69.90       68.92      9.41 o 
  -3   1  26      677.01      646.56     22.66 o 
  -2   1  26      218.50      233.42     16.11 o 
  -1   1  26       14.92       23.98      7.58 o 
   0   1  26      201.41      218.61     14.72 o 
   1   1  26      249.68      268.40     15.10 o 
   2   1  26       32.55       35.30      7.92 o 
   3   1  26       70.07       57.83     10.72 o 
   4   1  26        3.19       -1.41      7.53 o 
   5   1  26       63.85       57.74     14.72 o 
   6   1  26      123.27      113.66     19.39 o 
  -8   2  26        0.58       -4.54      9.78 o 
  -7   2  26      189.51      208.51     18.72 o 
  -6   2  26      109.22      104.91     14.49 o 
  -5   2  26       93.01       80.67     10.78 o 
  -4   2  26       10.88       -0.09      6.07 o 
  -3   2  26      182.16      186.97     13.74 o 
  -2   2  26      279.54      280.84     17.49 o 
  -1   2  26       24.43       24.01      8.97 o 
   0   2  26      584.59      641.45     24.79 o 
   1   2  26        0.02       -0.83      5.66 o 
   2   2  26       86.45       62.09     10.56 o 
   3   2  26      238.88      236.81     18.63 o 
   4   2  26       13.44       12.79      9.95 o 
   5   2  26       29.86       20.73     11.19 o 
   6   2  26      342.35      344.40     31.56 o 
  -8   3  26      138.96      168.53     44.20 o 
  -7   3  26        9.56       12.08      9.74 o 
  -6   3  26       25.93       24.14      9.71 o 
  -5   3  26      233.56      220.09     17.82 o 
  -4   3  26      170.08      144.19     14.03 o 
  -3   3  26       56.77       38.66      8.78 o 
  -2   3  26        1.87        9.14      7.28 o 
  -1   3  26      537.50      509.08     17.02 o 
   0   3  26      304.12      315.86     16.31 o 
   1   3  26       18.16       18.67      7.07 o 
   2   3  26        2.83       14.67      9.66 o 
   3   3  26       49.91       71.54     11.75 o 
   4   3  26       59.60       54.95     11.55 o 
   5   3  26       15.18        2.76     18.38 o 
   6   3  26       68.42       57.84     12.80 o 
  -7   4  26       47.06       56.40     13.17 o 
  -6   4  26        0.11       -1.57      8.51 o 
  -5   4  26      647.54      592.58     26.44 o 
  -4   4  26      595.03      528.31     22.77 o 
  -3   4  26       82.26       80.47     14.17 o 
  -2   4  26      105.96      100.97     23.47 o 
  -1   4  26      149.08      151.66     13.46 o 
   0   4  26      673.19      660.48     19.10 o 
   1   4  26        1.46        6.12      5.42 o 
   2   4  26      190.71      167.97     21.13 o 
   3   4  26        5.95        7.55     21.10 o 
   4   4  26       63.08       50.19     11.62 o 
   5   4  26       22.78       23.90     23.42 o 
   6   4  26        5.30        4.15     11.93 o 
  -7   5  26       70.37       74.81     24.28 o 
  -6   5  26      131.07      158.25     17.03 o 
  -5   5  26       67.96       50.00     11.20 o 
  -4   5  26        0.11        2.05      7.02 o 
  -3   5  26       71.48       45.50      9.87 o 
  -2   5  26        3.63        2.73      6.98 o 
  -1   5  26       45.57       54.01      8.87 o 
   0   5  26       39.83       30.79      6.50 o 
   1   5  26        0.01        4.26      5.96 o 
   2   5  26        0.99       -0.56      8.55 o 
   3   5  26        6.50        6.89     16.91 o 
   4   5  26       72.29       44.68     13.72 o 
   5   5  26        0.05       -9.42      9.80 o 
  -6   6  26       12.40       21.61      9.76 o 
  -5   6  26      266.60      261.27     20.65 o 
  -4   6  26        7.35       14.15      8.17 o 
  -3   6  26       61.86       63.83     12.12 o 
  -2   6  26       72.96       68.09     10.31 o 
  -1   6  26       31.12       22.91      7.48 o 
   0   6  26      146.63      154.02     12.91 o 
   1   6  26      191.01      216.57     19.35 o 
   2   6  26       30.04       32.77     12.59 o 
   3   6  26       22.85       29.07     23.92 o 
   4   6  26       52.98       49.54     12.99 o 
   5   6  26       93.20      109.67     16.41 o 
  -6   7  26        0.11       13.93     13.58 o 
  -5   7  26       21.16       45.61     11.19 o 
  -4   7  26        0.62       12.70      6.97 o 
  -3   7  26        2.70       13.33      7.72 o 
  -2   7  26       34.60       33.62      9.31 o 
  -1   7  26        0.05        0.90      6.74 o 
   0   7  26       37.72       60.93     10.86 o 
   1   7  26        2.85       17.63     14.07 o 
   2   7  26        6.40       -0.09      9.28 o 
   3   7  26        3.68        8.84     14.11 o 
   4   7  26       37.53       38.04     12.06 o 
  -5   8  26        1.06       25.12      9.51 o 
  -4   8  26       43.38       64.32     22.01 o 
  -3   8  26      163.37      159.92     14.96 o 
  -2   8  26       84.77       90.74     12.52 o 
  -1   8  26        8.74        8.59      8.12 o 
   0   8  26       44.57       62.05     15.73 o 
   1   8  26      122.34       97.00     21.20 o 
   2   8  26       79.86       57.87     25.73 o 
   3   8  26       52.43       92.87     72.68 o 
  -4   9  26       17.06       46.32     10.63 o 
  -3   9  26        3.27       13.99      7.78 o 
  -2   9  26       47.86       41.04     10.40 o 
  -1   9  26      185.66      233.04     25.00 o 
   0   9  26       87.79      139.88     25.11 o 
   1   9  26       78.99      119.00     23.76 o 
   2   9  26      612.14      750.35     62.62 o 
  -1  10  26      673.51      740.30     36.83 o 
   0  10  26       33.32       98.34     27.68 o 
  -8   1  27        0.04        9.87     10.70 o 
  -7   1  27       31.92       22.87      9.76 o 
  -6   1  27        0.23        0.03      7.06 o 
  -5   1  27      353.93      371.27     21.30 o 
  -4   1  27       20.49       20.48      9.09 o 
  -3   1  27       78.01       75.79     10.83 o 
  -2   1  27      270.98      307.63     18.68 o 
  -1   1  27       79.17       84.69     11.06 o 
   0   1  27      100.74      101.30     13.07 o 
   1   1  27       34.14       51.79      8.44 o 
   2   1  27       34.48       29.33      8.11 o 
   3   1  27      654.80      593.25     25.04 o 
   4   1  27       42.40       38.87     12.36 o 
   5   1  27        0.52       -3.64      9.51 o 
   6   1  27      218.28      202.78     65.36 o 
  -8   2  27       52.49       39.12     15.27 o 
  -7   2  27        8.01       12.14      9.56 o 
  -6   2  27       31.61       22.20      8.81 o 
  -5   2  27       81.45       56.80     10.21 o 
  -4   2  27      159.52      155.15     13.21 o 
  -3   2  27      133.17      112.85     11.41 o 
  -2   2  27       19.19       22.26      8.82 o 
  -1   2  27       98.99      124.04     14.29 o 
   0   2  27       81.48       83.02     10.15 o 
   1   2  27      521.28      515.45     18.67 o 
   2   2  27      103.05       97.00     13.07 o 
   3   2  27       31.75       17.46      8.24 o 
   4   2  27        7.13        5.82      9.39 o 
   5   2  27       33.96       34.24     16.02 o 
   6   2  27       13.75       21.70     12.54 o 
  -7   3  27       11.18        1.53     11.36 o 
  -6   3  27       23.78       24.03     10.24 o 
  -5   3  27       32.62       21.03     12.24 o 
  -4   3  27      117.64      107.82     12.69 o 
  -3   3  27        0.94        3.41      6.42 o 
  -2   3  27      190.41      176.84     12.72 o 
  -1   3  27      254.36      257.41     16.76 o 
   0   3  27     1208.43     1263.45     29.64 o 
   1   3  27       15.13       13.14      8.21 o 
   2   3  27      197.68      191.06     31.53 o 
   3   3  27       38.24       44.40     10.77 o 
   4   3  27       45.19       36.32     16.70 o 
   5   3  27       13.27       17.74     16.61 o 
   6   3  27       75.81       77.99     18.07 o 
  -7   4  27        0.68        3.68      9.54 o 
  -6   4  27      168.06      143.71     16.41 o 
  -5   4  27        0.05        7.86     11.35 o 
  -4   4  27      202.61      190.56     20.31 o 
  -3   4  27       15.77        4.10      7.04 o 
  -2   4  27      149.65      138.82     14.01 o 
  -1   4  27      158.65      170.57     12.36 o 
   0   4  27        7.90       13.03      6.58 o 
   1   4  27      383.15      395.57     18.15 o 
   2   4  27       83.34       83.20     15.57 o 
   3   4  27      338.60      343.15     23.85 o 
   4   4  27       54.90       47.87     20.02 o 
   5   4  27       44.70       38.15     14.02 o 
  -7   5  27      101.24       82.15     22.18 o 
  -6   5  27      245.86      236.55     23.24 o 
  -5   5  27      699.26      667.76     26.92 o 
  -4   5  27       17.17        5.46      8.46 o 
  -3   5  27       27.65       30.75      9.37 o 
  -2   5  27      229.27      240.15     17.76 o 
  -1   5  27       71.48       66.89     10.18 o 
   0   5  27       13.68       20.57      6.15 o 
   1   5  27      404.18      425.16     24.10 o 
   2   5  27      292.04      302.47     27.41 o 
   3   5  27       11.22       27.96     24.55 o 
   4   5  27       34.26       37.27     22.01 o 
   5   5  27       20.85       21.63     19.26 o 
  -6   6  27        8.11       10.87      8.45 o 
  -5   6  27      172.98      185.60     17.61 o 
  -4   6  27      198.70      225.37     32.04 o 
  -3   6  27        7.09        6.96      7.27 o 
  -2   6  27       20.47       19.36      8.06 o 
  -1   6  27      230.64      264.84     17.13 o 
   0   6  27        3.59       17.85      8.58 o 
   1   6  27       25.38       43.78     11.76 o 
   2   6  27        1.15       14.42     13.61 o 
   3   6  27        5.22        7.56     10.68 o 
   4   6  27       51.02       53.25     13.12 o 
   5   6  27        0.56       -0.30     11.94 o 
  -5   7  27       41.03       32.21     10.60 o 
  -4   7  27       13.67       14.97      8.70 o 
  -3   7  27      153.57      149.94     14.60 o 
  -2   7  27       61.47       99.74     12.29 o 
  -1   7  27       21.81        9.02      7.63 o 
   0   7  27      447.40      563.21     29.17 o 
   1   7  27      108.14      138.63     30.19 o 
   2   7  27      142.07      100.56     18.37 o 
   3   7  27       61.13       55.03     16.22 o 
   4   7  27       34.42       21.98     11.71 o 
  -5   8  27       67.80       83.19     13.50 o 
  -4   8  27        0.03        2.09      8.15 o 
  -3   8  27       86.91      105.88     14.37 o 
  -2   8  27        6.17        2.93      7.90 o 
  -1   8  27        0.98        3.83      7.78 o 
   0   8  27        0.68       16.23     16.44 o 
   1   8  27      305.32      331.27     34.09 o 
   2   8  27      204.56      277.19     43.71 o 
   3   8  27        0.28       44.34     24.26 o 
  -3   9  27       35.55       44.57     11.32 o 
  -2   9  27      101.10       80.14     12.75 o 
  -1   9  27       63.71       72.37     16.70 o 
   0   9  27      130.80      219.22     32.37 o 
   1   9  27      220.82      271.63     33.05 o 
   2   9  27        0.01       19.69     21.54 o 
  -7   0  28       18.21       31.78     15.90 o 
  -6   0  28      593.80      557.46     38.43 o 
  -5   0  28      534.56      479.60     31.57 o 
  -4   0  28        2.80       19.84     21.87 o 
  -3   0  28      269.83      281.38     26.51 o 
  -2   0  28      298.14      329.68     27.91 o 
  -1   0  28      756.59      752.91     33.99 o 
   0   0  28      226.16      208.02     21.31 o 
   1   0  28      230.99      223.40     19.87 o 
   2   0  28      219.13      214.39     29.34 o 
   3   0  28       26.30       36.73     16.25 o 
   4   0  28      110.55      107.71     26.06 o 
   5   0  28       15.72       19.06     15.92 o 
   6   0  28       53.20       59.82     23.09 o 
  -7   1  28        4.44       14.07     10.29 o 
  -6   1  28       61.21       57.24     11.78 o 
  -5   1  28       26.34       34.11     10.35 o 
  -4   1  28        1.62       -5.45      5.45 o 
  -3   1  28        6.55       13.62      7.24 o 
  -2   1  28        0.18        3.21      7.96 o 
  -1   1  28       16.42       20.58      8.38 o 
   0   1  28      138.90      130.97     21.38 o 
   1   1  28        7.74        0.17      7.54 o 
   2   1  28        0.02        2.48      6.56 o 
   3   1  28      119.43      141.17     15.78 o 
   4   1  28       50.80       21.88     18.22 o 
   5   1  28       19.76        2.30     18.90 o 
   6   1  28       25.60       26.52     15.69 o 
  -7   2  28       26.49       34.14     11.45 o 
  -6   2  28        0.92       -4.22      7.23 o 
  -5   2  28        0.93       -4.23      8.34 o 
  -4   2  28       84.84       87.63     10.62 o 
  -3   2  28      692.43      650.02     21.97 o 
  -2   2  28       44.00       45.87     11.23 o 
  -1   2  28      193.36      213.09     17.76 o 
   0   2  28       64.27       63.27      9.43 o 
   1   2  28        0.26        1.72      8.55 o 
   2   2  28      353.21      410.49     27.95 o 
   3   2  28      262.66      257.94     20.20 o 
   4   2  28      305.88      264.58     26.44 o 
   5   2  28      135.46      131.64     20.85 o 
   6   2  28       14.37       21.21     13.61 o 
  -7   3  28      120.33      135.07     16.39 o 
  -6   3  28        1.92        0.81      7.27 o 
  -5   3  28        6.38       16.40     10.44 o 
  -4   3  28      142.84      122.36     13.64 o 
  -3   3  28      322.79      309.74     19.96 o 
  -2   3  28      554.51      521.25     18.19 o 
  -1   3  28       14.81       19.78      9.69 o 
   0   3  28      153.03      139.48     12.62 o 
   1   3  28      811.84      763.78     37.10 o 
   2   3  28       81.06       61.68     14.47 o 
   3   3  28      895.21      910.58     33.03 o 
   4   3  28      232.61      194.65     30.91 o 
   5   3  28       20.33       10.37     10.75 o 
  -7   4  28       84.28       91.55     14.68 o 
  -6   4  28       11.05       -1.51      7.75 o 
  -5   4  28      180.85      161.41     16.45 o 
  -4   4  28        1.58       -2.16      9.50 o 
  -3   4  28      736.75      729.25     26.00 o 
  -2   4  28      207.61      191.65     15.87 o 
  -1   4  28        0.03        2.60      5.42 o 
   0   4  28      824.41      807.16     24.15 o 
   1   4  28        0.01       -9.48      9.48 o 
   2   4  28       18.47       33.67     16.88 o 
   3   4  28       16.25       21.00      8.86 o 
   4   4  28      141.45      153.70     17.72 o 
   5   4  28       92.41       87.34     21.07 o 
  -6   5  28       25.38       26.50     11.02 o 
  -5   5  28        0.15        5.60     10.77 o 
  -4   5  28       57.97       53.68     11.66 o 
  -3   5  28        2.81       -6.54      7.04 o 
  -2   5  28        4.64       12.14      8.04 o 
  -1   5  28        1.99       -0.23      6.49 o 
   0   5  28       28.75       31.40      6.80 o 
   1   5  28       19.88       48.34     14.86 o 
   2   5  28       21.59       17.06     10.60 o 
   3   5  28        0.01       12.46     10.64 o 
   4   5  28       85.91       90.09     14.87 o 
   5   5  28        1.18        1.71      9.52 o 
  -6   6  28       81.35       87.28     14.52 o 
  -5   6  28        9.41       -6.21     14.26 o 
  -4   6  28       41.79       46.23     11.07 o 
  -3   6  28      102.52      124.38     13.67 o 
  -2   6  28       18.08       15.48      7.76 o 
  -1   6  28        7.71       21.48      8.09 o 
   0   6  28       56.87       60.96      9.23 o 
   1   6  28        0.03       20.70      9.28 o 
   2   6  28      245.33      215.10     54.64 o 
   3   6  28        0.53       13.41     12.16 o 
   4   6  28      479.36      539.42     33.03 o 
  -5   7  28       37.95       51.25     10.80 o 
  -4   7  28       36.19       74.85     22.50 o 
  -3   7  28        0.00        1.81      7.83 o 
  -2   7  28        9.86        6.75      7.90 o 
  -1   7  28        0.01        6.85      7.47 o 
   0   7  28      124.16      141.82     17.53 o 
   1   7  28       17.86       31.66     15.56 o 
   2   7  28        2.04       49.75     20.53 o 
   3   7  28        0.12       23.45     13.86 o 
  -4   8  28       35.36       61.39     12.08 o 
  -3   8  28        0.48        2.93      8.34 o 
  -2   8  28       46.19       40.97     10.68 o 
  -1   8  28        2.39        7.91      8.48 o 
   0   8  28       78.93       90.08     20.03 o 
   1   8  28        0.10       15.58     14.69 o 
   2   8  28       46.52       59.50     24.70 o 
  -3   9  28      111.08       94.35     16.46 o 
  -2   9  28      143.89      132.16     16.29 o 
  -1   9  28       12.03       64.09     20.68 o 
   0   9  28       16.68       81.24     21.42 o 
   1   9  28       27.86        8.48     18.38 o 
  -7   1  29        0.15       -5.33      9.64 o 
  -6   1  29       21.42        8.41      7.35 o 
  -5   1  29       28.69       60.37     18.06 o 
  -4   1  29        2.02       -9.97     10.14 o 
  -3   1  29      118.46       94.18     12.41 o 
  -2   1  29       69.80       60.64     10.42 o 
  -1   1  29      965.38      973.29     27.74 o 
   0   1  29      196.07      204.68     17.69 o 
   1   1  29      163.51      161.12     16.09 o 
   2   1  29      409.80      392.93     23.60 o 
   3   1  29      365.60      320.79     34.98 o 
   4   1  29       28.72       16.71     11.51 o 
   5   1  29      166.72      167.27     23.12 o 
  -7   2  29       44.20       28.69     17.31 o 
  -6   2  29        0.10       11.98      8.32 o 
  -5   2  29       15.24        7.90      7.26 o 
  -4   2  29       65.77       65.70      9.84 o 
  -3   2  29       13.57        0.81      7.08 o 
  -2   2  29      185.46      181.55     17.93 o 
  -1   2  29        1.07        3.53      8.30 o 
   0   2  29      638.15      669.33     24.12 o 
   1   2  29       26.03       34.76     13.67 o 
   2   2  29      314.12      311.79     26.46 o 
   3   2  29       16.01        8.26      8.01 o 
   4   2  29       58.15       38.72     13.55 o 
   5   2  29        2.48       11.91     11.20 o 
  -7   3  29      210.10      156.24     17.52 o 
  -6   3  29        9.15        4.11      8.89 o 
  -5   3  29      196.36      198.64     17.57 o 
  -4   3  29      192.79      194.83     17.73 o 
  -3   3  29        8.03        5.52     11.39 o 
  -2   3  29       10.83       11.75      6.51 o 
  -1   3  29      385.27      367.08     17.68 o 
   0   3  29      154.61      166.25     13.67 o 
   1   3  29       37.48       23.70      9.28 o 
   2   3  29      446.54      449.86     32.43 o 
   3   3  29      201.90      225.05     32.85 o 
   4   3  29       79.60       82.41     17.40 o 
   5   3  29       93.62       87.36     18.59 o 
  -7   4  29       60.27       61.51     13.57 o 
  -6   4  29        9.10        1.08      9.66 o 
  -5   4  29       53.89       48.08     14.42 o 
  -4   4  29      117.21      106.65     17.19 o 
  -3   4  29       35.76       32.93     14.53 o 
  -2   4  29       99.73      117.95     13.52 o 
  -1   4  29        3.94       -2.80      5.11 o 
   0   4  29      128.33      138.96     14.44 o 
   1   4  29      141.60      144.97     16.35 o 
   2   4  29        1.61        0.17      9.70 o 
   3   4  29       15.57        5.23      8.84 o 
   4   4  29        9.25       23.07     10.32 o 
   5   4  29      123.70      131.44     21.61 o 
  -6   5  29      110.23      102.64     15.57 o 
  -5   5  29       39.21       46.95     13.93 o 
  -4   5  29       44.47       34.54      9.81 o 
  -3   5  29      194.47      198.42     19.54 o 
  -2   5  29       24.19        6.10     11.91 o 
  -1   5  29      282.38      311.02     24.58 o 
   0   5  29        0.62       -0.70      8.74 o 
   1   5  29       24.94        7.45      8.40 o 
   2   5  29        7.09       17.71     11.06 o 
   3   5  29      104.21      122.09     58.75 o 
   4   5  29      263.36      270.04     24.02 o 
  -6   6  29      183.09      184.08     19.30 o 
  -5   6  29       66.35       93.67     14.28 o 
  -4   6  29       96.64       82.38     13.48 o 
  -3   6  29        3.31        6.86      7.81 o 
  -2   6  29       91.20       99.53     11.99 o 
  -1   6  29        1.26       -0.94      6.90 o 
   0   6  29        4.08        7.81      6.28 o 
   1   6  29        3.59        7.64     13.72 o 
   2   6  29       10.74        7.14     11.46 o 
   3   6  29       87.13       71.11     17.21 o 
   4   6  29      119.78      134.12     20.04 o 
  -5   7  29       85.75      115.97     14.08 o 
  -4   7  29        9.95        7.75      8.55 o 
  -3   7  29        2.33       -1.49      8.56 o 
  -2   7  29       69.64       86.85     12.47 o 
  -1   7  29      100.32      112.75     12.75 o 
   0   7  29        0.18       19.38     10.68 o 
   1   7  29        0.66       20.10     15.19 o 
   2   7  29        3.55       17.85     19.57 o 
   3   7  29       66.53       61.19     17.60 o 
  -4   8  29       19.35       26.55      9.37 o 
  -3   8  29        1.33       12.14      9.05 o 
  -2   8  29       21.37       23.84      9.70 o 
  -1   8  29        0.27        2.16      9.00 o 
   0   8  29       24.14       66.98     19.96 o 
   1   8  29        2.35        0.80     14.67 o 
   2   8  29       96.36      120.31     31.70 o 
  -2   9  29       35.33       20.99     22.15 o 
  -1   9  29       12.27       21.34     12.67 o 
   0   9  29        2.59        8.33     15.14 o 
  -7   0  30        0.00       11.47     14.51 o 
  -6   0  30       67.13       19.83     27.63 o 
  -5   0  30      619.67      722.58     38.58 o 
  -4   0  30      312.92      310.47     29.79 o 
  -3   0  30      824.61      700.77     81.44 o 
  -2   0  30      636.51      610.28     71.18 o 
  -1   0  30      446.25      452.61     27.76 o 
   0   0  30        0.44      -13.73     13.73 o 
   1   0  30       32.65       41.97     14.66 o 
   2   0  30       98.67      116.08     18.01 o 
   3   0  30      492.28      530.23     44.43 o 
   4   0  30       20.07        4.59     13.85 o 
   5   0  30       11.85       38.92     20.62 o 
  -7   1  30        7.70        3.44     10.05 o 
  -6   1  30       18.88        2.17      8.64 o 
  -5   1  30        0.00       -7.47      7.47 o 
  -4   1  30      105.80       91.16     13.06 o 
  -3   1  30      103.81      104.99     12.79 o 
  -2   1  30      877.76      859.51     27.34 o 
  -1   1  30        2.31        0.79      8.95 o 
   0   1  30      176.37      185.27     14.71 o 
   1   1  30      133.39      127.58     14.94 o 
   2   1  30       10.78       10.07      7.54 o 
   3   1  30       16.87       15.31     10.10 o 
   4   1  30       65.63       55.01     15.69 o 
   5   1  30       25.52       17.89     12.07 o 
  -7   2  30       85.44       98.88     17.07 o 
  -6   2  30       89.06       81.98     13.50 o 
  -5   2  30      296.45      286.95     18.95 o 
  -4   2  30       47.52       53.19      9.76 o 
  -3   2  30       55.83       40.74     11.24 o 
  -2   2  30       12.07       -1.34      7.68 o 
  -1   2  30        7.40        2.21      8.73 o 
   0   2  30      376.29      457.03     18.90 o 
   1   2  30      436.72      511.58     23.49 o 
   2   2  30       43.17       52.81     25.11 o 
   3   2  30      170.22      171.46     19.89 o 
   4   2  30       12.54       26.97     11.96 o 
   5   2  30        4.50       -1.53     13.52 o 
  -7   3  30       72.30       57.64     13.75 o 
  -6   3  30      112.26       80.05     14.13 o 
  -5   3  30        4.00        0.56      7.46 o 
  -4   3  30       12.24        3.30      7.64 o 
  -3   3  30      206.44      191.96     16.96 o 
  -2   3  30      151.60      146.62     16.90 o 
  -1   3  30       47.62       27.70      9.91 o 
   0   3  30        2.91        9.11      6.70 o 
   1   3  30        4.75        9.20      7.92 o 
   2   3  30       65.65       89.49     17.06 o 
   3   3  30       76.12       85.18     31.02 o 
   4   3  30       13.09       26.55     13.04 o 
   5   3  30       35.51       29.68     13.41 o 
  -6   4  30       87.75       79.37     13.74 o 
  -5   4  30       89.10       73.34     12.33 o 
  -4   4  30        6.14       -5.11      7.44 o 
  -3   4  30      100.30       80.24     19.84 o 
  -2   4  30      164.26      164.94     15.99 o 
  -1   4  30       35.04       22.45      9.99 o 
   0   4  30        3.97       15.48      9.31 o 
   1   4  30       72.93       81.00     15.79 o 
   2   4  30        0.59       -8.56      8.56 o 
   3   4  30        2.32        3.03      8.25 o 
   4   4  30       27.59       43.57     14.11 o 
  -6   5  30       34.05       40.97     12.29 o 
  -5   5  30        0.14        5.68      9.20 o 
  -4   5  30       53.32       42.08     11.21 o 
  -3   5  30       95.31       92.37     16.63 o 
  -2   5  30       39.76       19.55      9.46 o 
  -1   5  30        1.04        5.82      6.81 o 
   0   5  30       33.95       56.84     13.71 o 
   1   5  30       11.79        6.78     16.83 o 
   2   5  30        5.94        5.32      9.96 o 
   3   5  30        6.26       10.59     13.75 o 
   4   5  30        1.08        5.98     10.56 o 
  -5   6  30      182.08      191.63     19.07 o 
  -4   6  30       51.30       28.28     14.31 o 
  -3   6  30      114.78      119.84     13.97 o 
  -2   6  30      291.19      375.32     31.32 o 
  -1   6  30       13.90        9.50      7.55 o 
   0   6  30       14.30       31.49     10.22 o 
   1   6  30       51.77       65.52     18.90 o 
   2   6  30       11.09        7.11     17.35 o 
   3   6  30        1.24       15.29     13.49 o 
  -4   7  30       85.15      105.57     13.37 o 
  -3   7  30        0.12        8.87      8.29 o 
  -2   7  30        0.28       -5.16      7.86 o 
  -1   7  30      100.54      121.92     13.66 o 
   0   7  30        4.07        2.13      8.96 o 
   1   7  30        0.23       17.89     15.90 o 
   2   7  30      356.58      473.90     55.54 o 
   3   7  30        1.01        2.22     12.57 o 
  -3   8  30       21.23       28.41      9.96 o 
  -2   8  30       59.73       62.22     11.74 o 
  -1   8  30        0.15       39.45     13.80 o 
   0   8  30       48.60       67.84     20.28 o 
   1   8  30      108.90      103.82     22.65 o 
  -7   1  31        1.74       -9.42      9.42 o 
  -6   1  31       28.43       39.25     11.86 o 
  -5   1  31       53.89       78.51     15.37 o 
  -4   1  31      149.96      135.30     16.04 o 
  -3   1  31       74.72       69.73     17.68 o 
  -2   1  31     1450.79     1479.85     36.73 o 
  -1   1  31      320.94      357.07     20.36 o 
   0   1  31        4.50        9.29      7.28 o 
   1   1  31        9.52        6.78      9.16 o 
   2   1  31       99.23       90.50     13.96 o 
   3   1  31      103.06      102.84     26.41 o 
   4   1  31        7.65       21.17     12.08 o 
   5   1  31        6.25        4.01     12.79 o 
  -7   2  31        0.08       10.00     10.46 o 
  -6   2  31        0.53       -7.65      8.58 o 
  -5   2  31      222.35      200.09     17.82 o 
  -4   2  31      219.46      213.18     20.19 o 
  -3   2  31       11.41       10.48      9.59 o 
  -2   2  31      201.86      201.33     19.24 o 
  -1   2  31      187.04      196.81     16.79 o 
   0   2  31      109.83       98.75     11.79 o 
   1   2  31        4.69        1.70      7.79 o 
   2   2  31        0.03        6.02      8.43 o 
   3   2  31        0.10       10.20      9.14 o 
   4   2  31       12.74       12.07     11.36 o 
   5   2  31        2.47       13.00     12.54 o 
  -6   3  31       18.28       21.37     10.33 o 
  -5   3  31       64.52       61.86     12.22 o 
  -4   3  31      196.67      191.19     22.47 o 
  -3   3  31       75.87       64.53     11.82 o 
  -2   3  31       38.43       49.18     11.94 o 
  -1   3  31       23.25       39.29      9.29 o 
   0   3  31       13.61       11.76      7.57 o 
   1   3  31        1.21       -1.77      8.06 o 
   2   3  31      179.55      172.32     22.26 o 
   3   3  31     1201.85     1286.70     40.68 o 
   4   3  31       44.58       22.36     12.60 o 
  -6   4  31      212.78      254.29     22.54 o 
  -5   4  31       81.91       89.47     17.36 o 
  -4   4  31       65.51       49.22     11.72 o 
  -3   4  31        1.27        3.93      8.30 o 
  -2   4  31       68.21       71.62     12.04 o 
  -1   4  31      218.19      267.46     25.59 o 
   0   4  31       12.82       37.24     12.76 o 
   1   4  31       16.66       28.21     19.41 o 
   2   4  31      130.33      119.43     18.82 o 
   3   4  31       10.11       12.50     12.59 o 
   4   4  31      120.20      105.53     19.01 o 
  -6   5  31        0.25        0.59     19.25 o 
  -5   5  31      247.48      256.01     21.11 o 
  -4   5  31        6.72       11.62      9.00 o 
  -3   5  31       74.56       66.71     13.32 o 
  -2   5  31      112.63      121.66     17.51 o 
  -1   5  31      104.29      103.60     11.50 o 
   0   5  31      365.27      340.60     20.02 o 
   1   5  31        1.37       -4.16     10.04 o 
   2   5  31        6.77        9.06     11.94 o 
   3   5  31       29.50       25.84     11.53 o 
   4   5  31       11.70       14.42     11.00 o 
  -5   6  31        0.16       20.09      9.81 o 
  -4   6  31       56.89       40.71     11.27 o 
  -3   6  31      113.70      107.78     14.47 o 
  -2   6  31       22.82       26.80      9.44 o 
  -1   6  31        1.68       23.16     14.28 o 
   0   6  31      106.74      151.33     24.66 o 
   1   6  31        2.84       -7.57     16.78 o 
   2   6  31       25.87       30.26     14.05 o 
   3   6  31       18.84       40.00     14.87 o 
  -4   7  31       27.51       19.47      8.83 o 
  -3   7  31        0.54       17.97      9.49 o 
  -2   7  31       48.54       50.31     10.96 o 
  -1   7  31       22.36       36.54      9.64 o 
   0   7  31       37.10       21.12     28.24 o 
   1   7  31       17.60        7.32     21.52 o 
   2   7  31      528.57      728.79     58.59 o 
  -2   8  31        5.47       17.14     12.56 o 
  -1   8  31        8.43       32.62     12.77 o 
   0   8  31        7.58       32.04     16.70 o 
  -6   0  32      200.26      146.60     24.31 o 
  -5   0  32      323.97      312.83     31.31 o 
  -4   0  32        1.84      -10.69     10.69 o 
  -3   0  32     1435.38     1361.35     52.08 o 
  -2   0  32        8.72       19.97     22.42 o 
  -1   0  32       11.62       -3.32     11.25 o 
   0   0  32      743.18      827.38     37.16 o 
   1   0  32      121.11      112.44     18.38 o 
   2   0  32       14.95       11.82     20.13 o 
   3   0  32       45.59       37.89     18.09 o 
   4   0  32      171.20      167.61     32.49 o 
   5   0  32      231.46      271.50     41.20 o 
  -6   1  32        1.61        7.84     10.27 o 
  -5   1  32       19.89        4.38      9.44 o 
  -4   1  32      177.51      168.63     24.53 o 
  -3   1  32      202.31      200.82     17.99 o 
  -2   1  32      133.43      161.02     16.18 o 
  -1   1  32      318.76      379.51     32.23 o 
   0   1  32      135.57      134.30     15.90 o 
   1   1  32        2.96        2.70     14.78 o 
   2   1  32       39.39       27.41     11.08 o 
   3   1  32       69.26       70.42     26.53 o 
   4   1  32        5.76       -9.05      9.05 o 
   5   1  32        6.34       13.00     15.29 o 
  -6   2  32      228.99      221.33     23.05 o 
  -5   2  32      170.19      209.71     36.74 o 
  -4   2  32        1.49       -6.03      9.31 o 
  -3   2  32       88.39      110.06     16.20 o 
  -2   2  32       64.88       93.84     16.07 o 
  -1   2  32        1.41        3.49      7.32 o 
   0   2  32      218.55      245.61     17.37 o 
   1   2  32       99.32       89.82     13.55 o 
   2   2  32      100.38      150.83     17.21 o 
   3   2  32        2.58       13.81     11.82 o 
   4   2  32        1.27        0.29      9.91 o 
  -6   3  32       72.90       61.84     13.67 o 
  -5   3  32       70.31       89.02     19.05 o 
  -4   3  32        0.81       -6.72      6.72 o 
  -3   3  32       20.96       15.89     15.14 o 
  -2   3  32       12.87       20.82     15.90 o 
  -1   3  32        0.37        3.62      6.71 o 
   0   3  32       65.83       63.41      9.83 o 
   1   3  32        3.10        5.85     12.47 o 
   2   3  32       43.13       53.67     21.20 o 
   3   3  32       49.51       58.79     12.67 o 
   4   3  32       44.42       39.18     14.32 o 
  -6   4  32      164.91      147.10     20.19 o 
  -5   4  32       37.02       34.77     14.39 o 
  -4   4  32       19.11        7.13      9.45 o 
  -3   4  32        3.91       19.23      9.45 o 
  -2   4  32        1.36       11.38     10.23 o 
  -1   4  32       63.59       93.70     14.44 o 
   0   4  32        0.04        8.08      6.57 o 
   1   4  32      364.74      407.22     85.11 o 
   2   4  32       27.20       27.16     13.23 o 
   3   4  32      194.13      202.64     68.77 o 
   4   4  32       12.27       23.28     16.46 o 
  -5   5  32        9.95       28.45     11.81 o 
  -4   5  32        9.52       12.32      8.84 o 
  -3   5  32       14.30       -5.10      8.38 o 
  -2   5  32        0.06        5.50      8.71 o 
  -1   5  32        0.82        3.06      7.86 o 
   0   5  32       46.75       55.16     13.50 o 
   1   5  32      129.14      156.99     22.10 o 
   2   5  32       11.25       18.91     12.86 o 
   3   5  32        0.35       19.21     10.26 o 
  -4   6  32      210.63      217.33     19.95 o 
  -3   6  32        0.20        0.57      8.04 o 
  -2   6  32       94.56      121.70     15.22 o 
  -1   6  32       41.57       74.25     11.18 o 
   0   6  32       10.33       26.14     15.94 o 
   1   6  32       34.35       30.07     23.43 o 
   2   6  32        2.25       23.83     13.83 o 
  -3   7  32        6.04        1.05      9.17 o 
  -2   7  32       11.85       10.31      9.04 o 
  -1   7  32      136.43      187.06     23.17 o 
   0   7  32       67.88       94.15     26.45 o 
   1   7  32      288.31      331.73     49.04 o 
  -6   1  33       21.32       13.02     11.42 o 
  -5   1  33       81.00       82.57     13.73 o 
  -4   1  33       17.63       24.37      9.72 o 
  -3   1  33       59.13       73.44     12.56 o 
  -2   1  33       20.85       15.08      9.18 o 
  -1   1  33      114.94      105.99     15.90 o 
   0   1  33       23.16       24.50      9.23 o 
   1   1  33      261.02      257.70     21.25 o 
   2   1  33        1.48        7.56      8.85 o 
   3   1  33       24.57        4.73     11.09 o 
   4   1  33       19.16       27.73     14.84 o 
  -6   2  33      117.54      120.75     18.89 o 
  -5   2  33        0.76       21.90     10.81 o 
  -4   2  33       24.89       13.45     10.77 o 
  -3   2  33       52.27       61.46     13.27 o 
  -2   2  33       92.93       82.15     15.49 o 
  -1   2  33        1.16       -7.78      7.78 o 
   0   2  33      816.51      928.67     60.24 o 
   1   2  33       57.41       51.17     12.14 o 
   2   2  33      174.06      169.83     18.51 o 
   3   2  33        0.73        2.13     19.50 o 
   4   2  33      104.74       77.61     17.97 o 
  -6   3  33       49.86       40.79     14.45 o 
  -5   3  33      152.22      194.51     19.65 o 
  -4   3  33       66.21       38.17     11.66 o 
  -3   3  33       44.01       16.31     16.83 o 
  -2   3  33       41.60       42.21     12.14 o 
  -1   3  33        6.92        3.61      6.86 o 
   0   3  33      235.04      240.66     19.98 o 
   1   3  33      134.54      156.49     21.39 o 
   2   3  33        0.06       13.01     12.81 o 
   3   3  33       44.40       39.29     13.27 o 
   4   3  33        5.01        8.78     17.09 o 
  -5   4  33      143.60      137.21     16.41 o 
  -4   4  33        5.90       14.27      9.85 o 
  -3   4  33      348.01      341.78     23.22 o 
  -2   4  33      111.56      143.70     18.98 o 
  -1   4  33       76.97      112.45     19.79 o 
   0   4  33       84.78      100.12     12.91 o 
   1   4  33       45.78       54.86     15.33 o 
   2   4  33      189.91      185.51     24.79 o 
   3   4  33       96.20      101.93     15.52 o 
  -5   5  33        2.69        4.40      8.24 o 
  -4   5  33        1.92        3.24     10.53 o 
  -3   5  33        0.04        9.20     13.23 o 
  -2   5  33        1.26       18.05      9.68 o 
  -1   5  33       15.82       41.03     20.19 o 
   0   5  33      254.65      299.11     32.37 o 
   1   5  33       40.10       12.56     12.13 o 
   2   5  33       27.11       13.08     13.68 o 
   3   5  33      161.41      152.82     18.95 o 
  -4   6  33        6.14       18.93     11.23 o 
  -3   6  33       29.91       17.87      9.37 o 
  -2   6  33      102.95       97.75     13.05 o 
  -1   6  33       31.59       28.34      9.30 o 
   0   6  33        2.91       10.90     15.08 o 
   1   6  33       31.25       32.17     23.36 o 
   2   6  33        2.84       17.62     20.94 o 
  -3   7  33       38.17       13.71     21.19 o 
  -2   7  33       16.63       31.54     15.56 o 
  -1   7  33      156.50      175.12     32.47 o 
   0   7  33      138.24      198.10     28.96 o 
  -6   0  34       10.52        4.91     16.24 o 
  -5   0  34       25.00       19.65     12.93 o 
  -4   0  34      137.90      113.43     26.99 o 
  -3   0  34      107.53       98.50     19.92 o 
  -2   0  34       83.94      111.98     19.11 o 
  -1   0  34      119.37      178.82     23.84 o 
   0   0  34      518.82      512.46     45.10 o 
   1   0  34       75.17       77.57     24.78 o 
   2   0  34        0.00      -11.95     11.95 o 
   3   0  34       16.56       34.30     19.92 o 
   4   0  34      392.59      312.79     44.63 o 
  -6   1  34       21.25        3.37     10.23 o 
  -5   1  34        0.70        0.58     19.61 o 
  -4   1  34        4.93       15.45     15.24 o 
  -3   1  34       19.31       12.04     10.31 o 
  -2   1  34      239.77      214.24     18.35 o 
  -1   1  34        0.35       15.14     11.47 o 
   0   1  34      102.08      103.07     15.72 o 
   1   1  34      156.37      177.89     16.31 o 
   2   1  34       37.11       31.62     11.46 o 
   3   1  34       12.90       -0.44     11.40 o 
   4   1  34        0.15        9.61     12.53 o 
  -6   2  34      105.17       86.02     19.76 o 
  -5   2  34      146.48      134.32     22.34 o 
  -4   2  34        4.93       12.10     19.19 o 
  -3   2  34      161.77      133.70     17.80 o 
  -2   2  34       50.86       36.39     12.09 o 
  -1   2  34       46.06       33.27      9.83 o 
   0   2  34      182.48      192.26     19.00 o 
   1   2  34        9.89        4.74     10.14 o 
   2   2  34      135.73      126.77     16.70 o 
   3   2  34        1.92       15.29     12.08 o 
   4   2  34        9.78        6.28     10.50 o 
  -5   3  34       21.53       25.32     18.18 o 
  -4   3  34        5.72       15.40     11.22 o 
  -3   3  34       32.51       23.04     11.63 o 
  -2   3  34       56.85       81.25     17.87 o 
  -1   3  34       13.32       16.83      7.92 o 
   0   3  34        6.31        5.45      9.58 o 
   1   3  34       84.10       98.55     22.35 o 
   2   3  34       40.78       44.38     12.68 o 
   3   3  34      272.43      253.96     28.30 o 
  -5   4  34      101.43       89.44     14.96 o 
  -4   4  34      283.10      288.97     22.66 o 
  -3   4  34       28.02       40.46     12.13 o 
  -2   4  34        1.53       26.32     11.89 o 
  -1   4  34       57.28       63.43     44.54 o 
   0   4  34       18.25       25.47      9.80 o 
   1   4  34      113.65      139.00     21.98 o 
   2   4  34      127.05      104.77     22.91 o 
   3   4  34       36.66       40.78     13.17 o 
  -4   5  34       13.77       11.27      9.96 o 
  -3   5  34       95.99      128.55     26.41 o 
  -2   5  34       34.99       35.46     11.38 o 
  -1   5  34       19.96       36.16     10.59 o 
   0   5  34        5.53       22.81     16.51 o 
   1   5  34        4.27        2.92     19.52 o 
   2   5  34      211.16      159.18     23.75 o 
  -3   6  34       57.78       61.36     12.51 o 
  -2   6  34        4.84       11.33      8.65 o 
  -1   6  34       42.30       56.55     11.79 o 
   0   6  34       74.42       99.01     21.54 o 
   1   6  34       44.52       31.24     25.50 o 
  -5   1  35       23.61       25.56     10.84 o 
  -4   1  35      168.09      171.17     17.92 o 
  -3   1  35       28.97       22.89     10.72 o 
  -2   1  35      280.28      277.64     23.63 o 
  -1   1  35      296.09      346.41     29.04 o 
   0   1  35        0.02       -7.42      9.63 o 
   1   1  35       95.10      110.08     13.91 o 
   2   1  35      192.87      221.19     21.47 o 
   3   1  35        5.47       11.84     12.13 o 
  -5   2  35       32.67       48.34     14.89 o 
  -4   2  35      143.33      121.22     21.98 o 
  -3   2  35      634.45      604.48     29.69 o 
  -2   2  35        2.92       10.86      8.83 o 
  -1   2  35      222.61      244.14     20.00 o 
   0   2  35      109.07      126.09     16.47 o 
   1   2  35       62.75       45.41     15.14 o 
   2   2  35       28.85       23.41     11.07 o 
   3   2  35       38.17       20.08     12.97 o 
  -5   3  35        4.78       16.30     11.66 o 
  -4   3  35       11.16       15.90     11.39 o 
  -3   3  35       40.97       31.48     17.78 o 
  -2   3  35       98.86       84.65     26.69 o 
  -1   3  35      365.64      460.31     39.23 o 
   0   3  35       91.19       74.38     14.33 o 
   1   3  35        0.57       -2.33     11.89 o 
   2   3  35      228.19      202.42     28.23 o 
   3   3  35        2.86        9.90     11.43 o 
  -4   4  35      100.68       73.04     15.04 o 
  -3   4  35       59.84       50.04     26.46 o 
  -2   4  35       23.43       28.89     12.03 o 
  -1   4  35        8.87       18.96     14.63 o 
   0   4  35       57.02       49.90     26.25 o 
   1   4  35       59.86       76.62     17.86 o 
   2   4  35       11.07       36.17     14.47 o 
  -4   5  35       74.56       51.38     13.32 o 
  -3   5  35      203.14      204.95     19.84 o 
  -2   5  35       15.97       27.23     12.46 o 
  -1   5  35      233.03      274.43     31.16 o 
   0   5  35       27.32       92.60     31.43 o 
   1   5  35       71.16       41.30     25.04 o 
   2   5  35      334.17      485.97     53.00 o 
  -2   6  35        0.61        2.97     13.35 o 
  -1   6  35       30.01       55.50     16.86 o 
   0   6  35       22.35       66.88     19.31 o 
  -5   0  36       72.75       27.63     21.11 o 
  -4   0  36       41.08       56.50     29.83 o 
  -3   0  36      785.50      609.30     62.94 o 
  -2   0  36      136.38      104.33     24.80 o 
  -1   0  36      166.36      176.21     25.23 o 
   0   0  36       65.16       50.94     16.28 o 
   1   0  36       34.47       28.53     15.76 o 
   2   0  36        0.37        4.73     16.20 o 
   3   0  36        0.00        5.02     15.93 o 
  -5   1  36        0.63       10.22     10.69 o 
  -4   1  36      192.57      195.71     19.36 o 
  -3   1  36        0.40       13.50     10.85 o 
  -2   1  36      152.59      143.37     19.18 o 
  -1   1  36        3.28       -3.34      8.45 o 
   0   1  36       18.16       16.60     11.78 o 
   1   1  36        0.32       -6.67      8.19 o 
   2   1  36       28.77        4.81     11.89 o 
   3   1  36       71.57       70.78     17.76 o 
  -5   2  36       93.19       85.05     16.85 o 
  -4   2  36       12.10       -0.74     11.38 o 
  -3   2  36       11.77       10.19     11.50 o 
  -2   2  36        2.46      -11.04     12.35 o 
  -1   2  36       93.82       89.17     13.57 o 
   0   2  36       37.05       32.47     12.49 o 
   1   2  36        0.86       22.36     13.63 o 
   2   2  36       34.96       21.06     12.22 o 
   3   2  36       18.06        8.71     11.67 o 
  -4   3  36        6.29      -13.18     17.14 o 
  -3   3  36       72.81       98.33     22.24 o 
  -2   3  36       11.09        6.33     11.60 o 
  -1   3  36      227.49      245.92     30.59 o 
   0   3  36      413.00      423.40     27.56 o 
   1   3  36       36.50        9.87     27.83 o 
   2   3  36       22.51       25.08     12.12 o 
  -4   4  36       22.78       15.52     16.89 o 
  -3   4  36        3.62        1.77     10.99 o 
  -2   4  36       77.74      108.41     16.70 o 
  -1   4  36       57.29       39.75     11.55 o 
   0   4  36        0.58      -15.53     22.60 o 
   1   4  36        6.28        4.12     12.97 o 
   2   4  36        9.47       15.92     11.73 o 
  -3   5  36        3.74        7.46     11.98 o 
  -2   5  36       76.37       67.27     14.97 o 
  -1   5  36       72.77      126.19     20.26 o 
   0   5  36       43.13       81.26     32.26 o 
   1   5  36       17.83       23.89     24.60 o 
  -4   1  37       30.88       17.83     12.03 o 
  -3   1  37      134.12      112.71     18.03 o 
  -2   1  37      501.61      547.94     28.97 o 
  -1   1  37       34.21       32.30     10.99 o 
   0   1  37       25.06       11.10     12.23 o 
   1   1  37        2.61       -8.88      8.88 o 
   2   1  37       82.96       96.47     19.18 o 
  -4   2  37       38.03       50.76     36.87 o 
  -3   2  37        0.33       22.71     12.69 o 
  -2   2  37       28.56       41.86     13.87 o 
  -1   2  37       76.15       76.38     15.76 o 
   0   2  37       12.34        5.61     10.10 o 
   1   2  37       12.65       -0.17      9.24 o 
   2   2  37        2.57        6.98     11.54 o 
  -4   3  37       14.07      -11.64     12.44 o 
  -3   3  37       32.49       42.28     13.75 o 
  -2   3  37      175.70      179.68     25.91 o 
  -1   3  37      152.75      189.83     21.06 o 
   0   3  37      107.05       91.25     16.04 o 
   1   3  37        5.89      -18.69     18.69 o 
  -3   4  37        0.12       14.74     12.06 o 
  -2   4  37       27.82       55.84     22.60 o 
  -1   4  37        5.96       -0.24     14.27 o 
   0   4  37        0.00      -18.35     18.35 o 
   1   4  37        1.80       -3.59     14.64 o 
  -1   5  37       43.56       53.52     18.33 o 
  -4   0  38       40.26       13.12     16.28 o 
  -3   0  38      132.15      132.56     24.05 o 
  -2   0  38       34.11       41.11     23.03 o 
  -1   0  38        7.78       -2.16     21.39 o 
   0   0  38      194.52      198.24     25.81 o 
   1   0  38      108.03      111.13     26.31 o 
   2   0  38      209.56      145.05     31.37 o 
  -4   1  38       51.52       59.78     18.23 o 
  -3   1  38        2.00      -10.21     10.21 o 
  -2   1  38      246.29      268.19     24.75 o 
  -1   1  38        8.02        5.85      9.75 o 
   0   1  38        3.90        5.00     11.47 o 
   1   1  38        8.16       15.83     11.75 o 
  -3   2  38      225.76      222.83     32.01 o 
  -2   2  38        0.19       -2.13     11.46 o 
  -1   2  38       85.12      122.61     17.46 o 
   0   2  38       48.65       46.22     21.68 o 
   1   2  38       41.89       51.98     13.63 o 
  -3   3  38        0.06       -5.93     11.58 o 
  -2   3  38        1.09       21.44     13.02 o 
  -1   3  38      181.16      218.90     45.45 o 
   0   3  38      358.15      383.60     33.93 o 
   1   3  38        0.12       -9.48     21.79 o 
  -2   4  38        2.06        8.94     19.39 o 
  -1   4  38        0.97       13.35     15.96 o 
  -3   1  39       36.04       14.12     13.76 o 
  -2   1  39       23.29       -1.41     17.95 o 
  -1   1  39       44.90       40.55     16.84 o 
   0   1  39      202.68      193.68     18.63 o 
  -2   2  39       61.73       52.69     15.11 o 
  -1   2  39        2.29       38.27     12.97 o 
   0   2  39      177.42      203.37     21.71 o 
  -1   3  39      125.50       83.37     29.00 o 
  -1   0  40      120.80      111.07     36.11 o 
                                                 
